# Supplementary material for: Enhanced activity of Alzheimer disease-associated variant of protein kinase Cα drives cognitive decline in a mouse model
Source: Nat Commun. 2022 Nov 23;13:7200. doi: 10.1038/s41467-022-34679-7 (PMC9684486; doi:10.1038/s41467-022-34679-7)
Supplement: Supplementary file 7 — Source Data [file 41467_2022_34679_MOESM7_ESM.xlsx]

## Sheet: Figure 1
Fig 1c	pMARCKS (S156)				pMARCKS (S163)					Fig 1d				Fig 1e
										Cluster 2				Cluster 3
	WT	M489V			WT	M489V
	0.08296	0.174719			0.0536136	0.215694				WT/WT	WT/M489V	M489V/M489V		WT/WT	WT/M489V	M489V/M489V
	0.174977	0.133156			0.158078	0.160416				0.164615	0.104512	0.11695		0.0853872	0.0965998	0.165493
	0.101068	0.241633			0.0579357	0.198529				0.169474	0.124799	0.0960162		0.0850411	0.095504	0.162761
										0.179962	0.14221	0.0792956		0.0792818	0.111836	0.168056
										0.16567	0.126656	0.0912812		0.0625684	0.174651	0.13622
										0.193967	0.135912	0.0822285		0.0811437	0.116842	0.16594
										0.21569	0.123885	0.0810323		0.0829196	0.144219	0.162351
										0.209373	0.141514	0.0724753		0.0870363	0.141283	0.159035
										0.151795	0.144418	0.0925628		0.090621	0.136976	0.15421
										0.168648	0.080254	0.127948		0.096777	0.106806	0.162579
										0.172221	0.130133	0.0897868		0.0966918	0.104982	0.164257
										0.152592	0.143908	0.0953929		0.0896281	0.136501	0.135153
										0.159685	0.136477	0.0933359		0.0905939	0.119485	0.152862
										0.178614	0.130591	0.086874		0.0988955	0.125292	0.143058
										0.181265	0.154683	0.078225		0.086161	0.109453	0.156654
										0.14634	0.147042	0.0967156		0.0964433	0.108236	0.207744
										0.152081	0.141246	0.0927997		0.0883083	0.118816	0.15603
										0.155797	0.120258	0.106897		0.085963	0.115593	0.197162
										0.172509	0.138937	0.0869186		0.0871248	0.105275	0.16255
										0.29687	0.150197	0.0507181		0.0739429	0.0957998	0.201174
										0.159365	0.140247	0.093281		0.0868156	0.147472	0.15221
										0.163656	0.115189	0.103231		0.106721	0.120529	0.164156
										0.173819	0.146806	0.0834029		0.0797556	0.104745	0.162843
										0.169955	0.138555	0.089849		0.0840604	0.105338	0.165217
										0.182442	0.169299	0.0710638		0.0708651	0.10192	0.16704
										0.186501	0.104674	0.105011		0.0979123	0.115249	0.163618
										0.196569	0.117522	0.0848957		0.0676577	0.109672	0.184497
										0.187605	0.144993	0.0788038		0.0645556	0.157143	0.146652
										0.196988	0.137061	0.0781915		0.0851399	0.130529	0.179255
Fig 1d	GO analysis cluster 2									0.186536	0.143664	0.0804215		0.0762463	0.107152	0.161018
										0.219032	0.117059	0.0748128		0.100788	0.133825	0.153658
	PS density	Synapse	Cell junction	PS membrane						0.194961	0.113761	0.0930771		0.0876483	0.0984831	0.176668
	14.8326	13.6077	12.3125	6.31993						0.18113	0.137067	0.0860466		0.0903283	0.119506	0.175528
										0.219021	0.124712	0.0737137		0.089247	0.1214	0.143833
										0.188178	0.126	0.0872076		0.0785162	0.126136	0.173672
Fig 1e	GO analysis cluster 3									0.166014	0.149449	0.0811165		0.075404	0.137889	0.159131
										0.1925	0.122059	0.0906027		0.0771674	0.0901945	0.171742
	Cytoskeleton	Cytoplasm	Microtubule							0.162199	0.157466	0.0849378		0.0883303	0.132503	0.15963
	16.7877	11.4448	6.53276							0.180268	0.14497	0.0830028		0.0896603	0.126656	0.163716
										0.216941	0.136018	0.0682048		0.0760535	0.101963	0.174163
										0.178217	0.0844345	0.103964		0.0760698	0.0956064	0.175579
										0.176275	0.131635	0.0885182		0.0957308	0.134124	0.142394
										0.1487	0.145534	0.0909877		0.0972189	0.120248	0.156321
										0.194666	0.14442	0.0715926		0.0880182	0.0987495	0.171718
										0.161292	0.129568	0.0966154		0.083183	0.110697	0.155249
										0.195616	0.119218	0.0914307		0.0898227	0.104149	0.170053
										0.145208	0.102855	0.119403		0.0689813	0.10149	0.176964
										0.155035	0.153066	0.0866637		0.0764365	0.126155	0.175741
										0.184094	0.158754	0.0733928		0.0817606	0.122526	0.172612
										0.179703	0.154026	0.0776896		0.090877	0.108461	0.160812
										0.339216	0.10488	0.132221		0.103958	0.110994	0.146755
										0.159024	0.129806	0.0964277		0.0767033	0.117631	0.16332
										0.154186	0.133809	0.0985426		0.0887519	0.106753	0.161952
										0.168108	0.105967	0.109832		0.0901877	0.158499	0.133759
										0.209255	0.118764	0.0922948		0.0670121	0.155576	0.140279
										0.170536	0.146269	0.078319		0.0862437	0.137309	0.142532
										0.167809	0.124649	0.10555		0.103334	0.11066	0.155237
										0.161181	0.151807	0.0878484		0.0892749	0.104615	0.159032
										0.161059	0.144043	0.0936477		0.0840118	0.0957049	0.186085
										0.162939	0.148446	0.0876874		0.0827313	0.0969937	0.187171
										0.177159	0.147042	0.0809932		0.0641667	0.126922	0.174211
										0.212303	0.131796	0.0707452		0.0848582	0.139038	0.150528
										0.194868	0.14847	0.0718025		0.0984351	0.108526	0.162415
										0.191853	0.144366	0.0734738		0.0834326	0.0920609	0.17087
										0.207653	0.134777	0.0701753		0.0951324	0.121698	0.149847
										0.187799	0.135304	0.0817264		0.0897098	0.0978271	0.176754
										0.170917	0.12278	0.0977117		0.0856037	0.125582	0.153017
										0.182187	0.129494	0.0877929		0.104135	0.142133	0.171164
										0.209065	0.16575	0.0656743		0.0898759	0.103728	0.191546
										0.185842	0.135366	0.0864156		0.0955866	0.107981	0.16151
										0.16445	0.132166	0.0968357		0.0869724	0.110429	0.173992
										0.185139	0.127608	0.0797552		0.0900526	0.111778	0.173363
										0.201872	0.138043	0.0717583		0.0798476	0.137175	0.160751
										0.180767	0.150312	0.0736741		0.0807237	0.101905	0.176673
										0.179351	0.143413	0.0818227		0.0815662	0.10649	0.170545
										0.195257	0.126368	0.0816142		0.0747466	0.105874	0.169159
										0.163416	0.159811	0.0810261		0.0853127	0.116432	0.161679
										0.185969	0.145239	0.0799529		0.0733699	0.116025	0.16623
										0.196484	0.145834	0.0708521		0.0851242	0.0968615	0.173976
										0.20354	0.120445	0.0860415		0.082959	0.125444	0.162302
										0.152293	0.128669	0.102085		0.0914396	0.099121	0.179783
										0.188217	0.135923	0.0800229		0.0820015	0.099988	0.173584
										0.163051	0.153733	0.0885439		0.0850474	0.100162	0.167374
										0.164161	0.15087	0.0804288		0.0985649	0.110658	0.152968
										0.163447	0.143115	0.0886321		0.0730836	0.0979839	0.188678
										0.173463	0.161337	0.0741099		0.0592258	0.125044	0.182165
										0.178396	0.151322	0.0759486		0.0739454	0.11014	0.178379
										0.165388	0.162184	0.0779088		0.0609444	0.126945	0.180678
										0.169323	0.158369	0.0789979		0.0733915	0.129284	0.168682
										0.16513	0.142171	0.0908064		0.0598055	0.129628	0.17659
										0.203954	0.123292	0.0769714		0.0679093	0.130973	0.166715
										0.224209	0.148543	0.0672672		0.0835759	0.10198	0.175966
										0.199325	0.144665	0.0719489		0.084865	0.0934496	0.178682
										0.232329	0.130763	0.0699443		0.0916517	0.12146	0.184283
										0.244634	0.115874	0.0706848		0.0855384	0.128852	0.145438
										0.205742	0.148756	0.0722571		0.0775584	0.107345	0.181339
										0.195123	0.140685	0.078671		0.0725382	0.0935281	0.182702
										0.154028	0.0960418	0.126441		0.0963364	0.138898	0.152621
										0.183184	0.08511	0.129742		0.0981834	0.116751	0.145373
										0.171433	0.122428	0.102336		0.0956148	0.102989	0.166491
										0.185498	0.103175	0.106961		0.0871343	0.107483	0.165519
										0.174162	0.108769	0.1079		0.0873437	0.106693	0.168041
										0.183492	0.160196	0.0640055		0.0920815	0.115674	0.161237
										0.20419	0.137791	0.0769617		0.0917778	0.120936	0.164097
										0.219554	0.133318	0.076265		0.0930776	0.149587	0.133092
										0.234842	0.124749	0.0738995		0.0784583	0.0958282	0.173735
										0.156334	0.140106	0.0904475		0.073643	0.0877594	0.184977
										0.175853	0.0890815	0.119251		0.0839224	0.125284	0.176137
										0.165881	0.1268	0.0956521		0.0950134	0.111404	0.152095
										0.179528	0.153162	0.0697438		0.102417	0.113183	0.157332
										0.150998	0.138461	0.0958458		0.0748018	0.112096	0.16549
										0.170205	0.127116	0.094041		0.0843124	0.098349	0.169931
										0.185843	0.129919	0.0884467		0.0779746	0.0891181	0.187316
										0.166139	0.137832	0.0909775		0.0844193	0.101754	0.188128
										0.194995	0.143416	0.0745978		0.0891775	0.110066	0.182452
										0.182449	0.121318	0.0930541		0.088229	0.112279	0.180156
										0.170148	0.130397	0.106117		0.0906771	0.114663	0.180536
										0.18993	0.189081	0.05446		0.0886022	0.0964838	0.190086
										0.205557	0.165712	0.05952		0.0947999	0.128091	0.148036
										0.213731	0.162879	0.0639321		0.0853137	0.120879	0.169542
										0.170801	0.141559	0.0894752		0.0974041	0.106016	0.17107
										0.213438	0.150975	0.0648291		0.0528505	0.101073	0.190343
										0.161905	0.142465	0.0899548		0.0784805	0.090043	0.180064
										0.175341	0.149228	0.080842		0.0980318	0.119734	0.154927
										0.162013	0.155047	0.0856865		0.079654	0.127588	0.154234
										0.178037	0.134872	0.0882121		0.0887108	0.0995691	0.168509
										0.15101	0.151147	0.0917042		0.0898146	0.127614	0.153348
										0.151549	0.124706	0.103824		0.0881525	0.120847	0.160923
										0.174037	0.122515	0.0946556		0.0851658	0.133392	0.154358
										0.179053	0.182579	0.0609888		0.08922	0.134852	0.146095
										0.159078	0.130346	0.0928839		0.0919762	0.108212	0.168734
										0.196135	0.136885	0.075931		0.0934123	0.112146	0.169215
										0.199505	0.135941	0.073634		0.0906896	0.103877	0.173939
										0.182702	0.123857	0.0933322		0.0835154	0.128618	0.164428
										0.189683	0.130947	0.0804418		0.0923927	0.105403	0.174365
										0.190648	0.141598	0.0782787		0.073337	0.128883	0.155094
										0.204628	0.13215	0.0783146		0.0808376	0.114058	0.170026
										0.186356	0.119018	0.0954176		0.0772936	0.0868866	0.179152
										0.178133	0.134395	0.0867724		0.108222	0.115479	0.149391
										0.16914	0.0986263	0.112999		0.0998269	0.112445	0.154582
										0.150348	0.151241	0.0869806		0.0741701	0.170283	0.132926
										0.171964	0.143824	0.0922468		0.0944999	0.113318	0.155323
										0.147332	0.146855	0.0937799		0.0859088	0.121974	0.167964
										0.178917	0.110486	0.103021		0.083813	0.133454	0.148126
										0.155634	0.135449	0.0986778		0.0869139	0.129991	0.167403
										0.190509	0.121733	0.0903062		0.0804217	0.118195	0.173293
										0.16316	0.136985	0.0903816		0.0884316	0.130168	0.16057
										0.202173	0.146818	0.0656125		0.0896741	0.151381	0.13481
										0.214919	0.13783	0.0638951		0.0816312	0.112499	0.183758
										0.21652	0.134689	0.0710184		0.0804439	0.103079	0.199994
										0.189074	0.139864	0.0833124		0.0794842	0.135553	0.148233
										0.231429	0.132967	0.069306		0.0829994	0.107073	0.163132
										0.190587	0.12871	0.0879973		0.0865023	0.111056	0.189105
										0.180166	0.122422	0.0952565		0.0867124	0.11751	0.187262
										0.167742	0.115784	0.100774		0.082165	0.125382	0.196168
										0.160372	0.12811	0.0993523		0.0853654	0.126614	0.155989
										0.169647	0.10648	0.104349		0.0715772	0.130826	0.155306
										0.153169	0.107576	0.121619		0.0782255	0.11716	0.160081
										0.154273	0.0965907	0.12266		0.0744983	0.123394	0.156395
										0.159778	0.149899	0.0843472		0.0721391	0.127951	0.156107
										0.235708	0.142742	0.0577269		0.0850656	0.099981	0.167091
										0.153047	0.128687	0.0984999		0.0822736	0.125957	0.151598
										0.179257	0.129522	0.084059		0.0903341	0.11388	0.162939
										0.212199	0.130776	0.0881214		0.0985589	0.106665	0.159609
										0.153336	0.102061	0.122268		0.0751691	0.116402	0.154128
										0.176904	0.141956	0.082405		0.0866383	0.106658	0.166389
										0.18099	0.131555	0.0877002		0.0975096	0.105114	0.160978
										0.406044	0.180026	0.0888204		0.0868213	0.105013	0.164434
										0.181817	0.137414	0.0894403		0.0894925	0.101324	0.16472
										0.181889	0.143854	0.0773283		0.0912573	0.112686	0.159201
										0.153457	0.146658	0.0939353		0.0649011	0.172098	0.128217
										0.197294	0.152578	0.0639507		0.0913684	0.118945	0.17096
										0.159023	0.143388	0.0936659		0.0913516	0.0969046	0.166998
										0.168689	0.143206	0.0860478		0.0495847	0.177444	0.130558
										0.171631	0.154035	0.0820863		0.0584285	0.107968	0.199843
										0.206374	0.127052	0.0802979		0.0637904	0.115017	0.186207
										0.202429	0.139381	0.0800462		0.0720849	0.101458	0.190364
										0.169659	0.132287	0.0935891		0.0681859	0.111507	0.185647
										0.171461	0.140623	0.0894909		0.0893078	0.146597	0.134027
										0.184217	0.129624	0.0891359		0.0721766	0.150669	0.144654
										0.192247	0.119385	0.089897		0.100179	0.126544	0.15632
										0.160524	0.126872	0.0975545		0.0879083	0.125871	0.160547
										0.16042	0.12387	0.100671		0.0816059	0.101795	0.173897
										0.174141	0.152988	0.0742038		0.0962478	0.112257	0.145072
										0.176994	0.127691	0.0987123		0.0805453	0.139625	0.154148
										0.145338	0.147503	0.0949096		0.0764305	0.158347	0.143161
										0.164019	0.133661	0.0920951		0.0822138	0.103141	0.171562
										0.17673	0.139172	0.0839359		0.0765854	0.106168	0.168765
										0.199576	0.128019	0.0810527		0.0890318	0.130189	0.152061
										0.17701	0.179974	0.0652339		0.0986614	0.115512	0.153046
										0.167287	0.123212	0.102077		0.0769451	0.0966585	0.178799
										0.188954	0.110196	0.101433		0.0843822	0.0968319	0.178927
										0.177713	0.10911	0.104797		0.0905651	0.120995	0.156966
										0.1531	0.151046	0.091295		0.0830857	0.1193	0.167088
										0.166909	0.122741	0.102428		0.0891179	0.118788	0.160141
										0.163351	0.14508	0.0850006		0.0861884	0.124002	0.16141
										0.158034	0.136743	0.0975233		0.0812364	0.119301	0.156017
										0.221782	0.117684	0.0724424		0.0800932	0.123251	0.164413
										0.174557	0.147569	0.079341		0.0820897	0.113786	0.17437
										0.155506	0.141004	0.0951628		0.0890316	0.125648	0.162366
										0.175707	0.133857	0.0893097		0.0910539	0.124106	0.156092
										0.188136	0.121815	0.0906243		0.0891942	0.142418	0.153423
										0.179689	0.126572	0.0909845		0.0726064	0.117875	0.174788
										0.152467	0.139986	0.0912901		0.0837309	0.108017	0.178937
										0.255252	0.122924	0.0613729
										0.195767	0.13548	0.077966
										0.191489	0.129254	0.0907432
										0.184942	0.158411	0.072054
										0.182986	0.14925	0.0725628
										0.160615	0.139581	0.0911724
										0.193397	0.157534	0.0717283
										0.206974	0.0982507	0.0893075
										0.195952	0.129282	0.0772483
										0.191641	0.148174	0.076537
										0.147538	0.144211	0.0993988
										0.191965	0.146249	0.075503
										0.190028	0.130418	0.0816663
										0.152046	0.0996316	0.121618
										0.150674	0.0995615	0.123024
										0.159676	0.135159	0.0914114
										0.403762	0.244048	0.0736662
										0.403643	0.199329	0.0810398
										0.15557	0.156219	0.0851566
										0.15957	0.127721	0.0974013
										0.15585	0.1528	0.0839423
										0.165649	0.144422	0.0856393
										0.178998	0.154033	0.0757266
										0.174235	0.132518	0.0880876
										0.186114	0.12719	0.0871545
										0.151187	0.11877	0.106634
										0.165902	0.142214	0.0882283
										0.153121	0.144002	0.0936811
										0.161238	0.148317	0.0823387
										0.153619	0.153598	0.0835697
										0.167005	0.125402	0.0907562
										0.17202	0.151532	0.0793358
										0.158988	0.147458	0.0841224
										0.138537	0.136404	0.103825
										0.178476	0.130359	0.0891626
										0.189379	0.148036	0.0753975
										0.160512	0.118314	0.100565
										0.162234	0.103425	0.10996
										0.152943	0.14625	0.0914767
										0.168782	0.13255	0.0889157
										0.167306	0.119783	0.0995341
										0.170662	0.12956	0.0949551
										0.172425	0.0847948	0.122969
										0.170329	0.125692	0.0913195
										0.17261	0.167752	0.0684457
										0.187515	0.154039	0.0738004
										0.191192	0.159382	0.07297
										0.188879	0.124526	0.0870722
										0.147174	0.120627	0.105835
										0.161509	0.159923	0.0812249
										0.175597	0.122145	0.0933225
										0.169501	0.163599	0.0752721
										0.16052	0.119717	0.102505
										0.160024	0.118651	0.103901
										0.166401	0.0955653	0.11982
										0.167128	0.159848	0.0743466
										0.156276	0.150747	0.0867896
										0.166879	0.132074	0.0872325
										0.166464	0.139222	0.0848019
										0.154186	0.128218	0.0962152
										0.174112	0.131433	0.0853963
										0.184879	0.137796	0.0797196
										0.187056	0.150806	0.0736488
										0.2034	0.163956	0.0604917
										0.213846	0.142192	0.0755831
										0.170952	0.162898	0.0772657
										0.179231	0.162603	0.0760846
										0.159012	0.135481	0.0888663
										0.185322	0.15469	0.0716144
										0.197687	0.138647	0.0775003
										0.16823	0.153766	0.0781213
										0.198799	0.140196	0.0735463
										0.199566	0.13845	0.0806198
										0.151588	0.137527	0.0954584

## Sheet: Figure 2
Fig 2b
	Spine density analysis
	WT	M489V	Unpaired t-test		Fig 2c
	1.06	0.83	0.000240137
	1.22	0.94			Western Blot Analysis
	1.22	1.22								p value
	1.33	0.89				pMARCKs/tMARCKs	p-ERK1/tERK1	p-ERK2/tERK2	pSerPKCsub/GAPDH	pMARCKs	pERK1	pERK2	pSerPKCsub
	0.94	0.72			WT	1	1	1	1	0.0323554	0.0494891	0.00909896	0.0203029
		1.28				1.02669	1.33441	0.999478	1.63746
	1.19	1				1.06978	1.41613	1.07003	1.65012
	1.24	1.19			M489V	1.6001	1.50388	1.20432	2.63112
	1.33	1.43				1.98664	1.78282	1.25333	2.38738
	1.48	1.24				1.33822	1.85892	1.36527	3.37788
	1.48	1.48
	1.38	1.29
	1.24	0.95
	1.57	1
	1.24	1.24
	1.24	0.9
	1.19	1
	1.43	1.05
	0.76	1.14
	1.29	1.1
	1.05	1.14
	1.33
	1.6	1.27
	1.07	1.2
	0.93	1.4
	1.27	1.27
	1.33	1.27
	1.13	1.4
	1.2	1.33
	1.4	1.47
	1.4	1.67
	1.2	1.13
	1.2	1
	1.27	1
	1.13	1.4
	0.87	1.27
	1.07	1.2
	1.4	1.4
	1	0.93
	1.07	1.13
	1.07	1.07
	0.87	1.2
	1.6	0.93
	1.13	1.13
	1.13	1.2
	1.47	1.47
	1.33	1.33
	1.33	1.33
	1	1.27
	1.53	1.27
	1.27	1.33
	1.2	1.4
	1.16	1.28
	1.2	1.24
	1.28	1.08
	1.2	1.28
	1.44	1.2
	1.16	1.44
	1.2	1.24
	1.32	1.08
	1.48	1.04
	1.36	1.28
	1.04	1.24
	1.36	1.4
	1.32	0.88
	1.08	1.04
	1.32	1.12
	1.28	0.96
	1.44	1.12
	1.2	1.4
	0.9	0.95
	0.95	0.9
	1.05	0.85
	0.9	1.15
	0.95	0.9
	1.05	0.85
	1.1	0.9
	1.05	1
	1.05	0.9
	0.95	1.1
	1	1
	1	0.8
	0.8	1.05
	0.95	1.05
	1.1	0.9
	1	1.05
	1.15	1.1
	1.25	0.95
	0.95	1.1
	1.5	1.2
	1.2	1.9
	1.1	1.3
	1.4	1.4
	1.5	1.3
	1.7	1.1
	1.5	1.3
	1.8	1.2
	1.2	1.4
	1.4	1.4
	1.5	1
	1.6	1.1
	1.3	1
	1.3	0.8
	1.2	0.8
	1.2	0.7
	0.9	0.8
	1.1	1
	1.3	1.3
	1.5	1.2
	1.2	1
	1.6	1
	1.3	1.1
	1.7	1.3
	1.5	1.4
	1.8	1.2
	1.3	1.2
	1.1	1.1
	1.4	0.9
	1.7	1
	1.4	1.3
	1.4	1.3
	1.3	1
	1.3	1.4
	1.4	1.3
	1	1.3
	1.8	1
	1.5	1.5
	1.3	1.3
	1	1.2
	1.5	1.2

## Sheet: Figure 3
Fig 3a						Fig 3b						Fig 3c
	BM 3 months, C57 mice						BM 6 months, C57 mice						BM 12 months, C57 mice
	Target quadrant		Other quadrants				Target quadrant		Other quadrants				Target quadrant		Other quadrants
	WTtarget	M489Vtarget	WTother	M489Vother			WTtarget	M489Vtarget	WTother	M489Vother			WTtarget	M489Vtarget	WTother	M489Vother	0.0102034	0.343696
	50.16	25.96	16.61	24.68			42.51	14.03	19.16	28.66			26.59	30.63	24.47	23.12
	15.9	34.38	28.03	21.87			24.91	39.93	25.03	20.02			8.3	27.65	30.57	24.12
	39.74	37.64	20.09	20.79			50.16	32.23	16.61	22.59			47.72	7.67	17.43	30.78
	81.76	30.23	6.08	23.26			41.33	34.86	19.56	21.71			99.05	11.64	0.32	29.45
	46.29	41.03	17.9	19.66			58.86	35.01	13.71	21.66			18.83	24.56	27.06	25.15
	49.39	40.03	16.87	19.99			24.11	33.06	25.3	22.31			42.87	79.39	19.04	6.87
	26.34	25.76	24.55	24.75			47.59	43.57	17.47	18.81			26.46	23.37	24.51	25.54
	34.01	32.56	22	22.48			40.03	16.6	19.99	27.8			26.06	19.2	24.65	26.93
	34.88	23.54	21.71	25.49			52.24	41.44	15.92	19.52			25	50.81	25	16.4
	39.52	45.74	20.16	18.09			51.41	48.09	16.2	17.3			17.14	26.95	27.62	24.35
	22.35	44.76	25.88	18.41			11.7	31.49	29.43	22.84			24.52	5.34	25.16	31.55
	55.11	36.26	14.96	21.25			24.44	36.75	25.19	21.08			22.41	6.5	25.86	31.17
							52.47	25.05	15.84	24.98			48.61	24.09	17.13	25.3				WT	M489V	WT	M489V
							16.98	24.86	27.67	25.05			9.79	24.28	30.07	25.24
							45.85	25.88	18.05	24.71			42.5	25.19	19.17	24.94
							21.47	33.31	26.18	22.23			59.17	27.56	13.61	24.15
													43.38	30.76	18.87	23.08
													59.08	25.91	13.64	24.7
													28.82	29.39	23.73	23.54
														22.39		25.87
														19.59		26.8
														39.08		20.31
														51.87		16.04

## Sheet: Figure 4
	Fig 4b						Fig 4c
		Correlation plot						AMPAR at -60mV
		WT control	WT infected	M489V control	M489V infected			Control		CT100 infected
		62.2	54.3	69.3	30.7			WTctrl	M489Vctrl	WTinfect	M489Vinfect
		70.27	45.84	125.4	62.3			0.87	1.01	0.76	0.45
		38.27	30.69	137.05	36.1			0.99	1.84	0.64	0.91
		107.18	46.04	98.9	38.5			0.54	2.01	0.43	0.53
		80.61	38.55	94.1	46.8			1.51	1.45	0.65	0.56
		113.6	69.9	31.1	9.6			1.13	1.38	0.54	0.69
		82.95	16.52	38.8	29.5			1.6	0.46	0.98	0.14
		170.57	103.02	43.7	33.3			1.17	0.57	0.23	0.43
		62.21	139.4	62.5	10.2			2.4	0.64	1.45	0.49
		34.73	71.71	88.6	55			0.87	0.92	1.96	0.15
		87.07	25	40.2	12.4			0.49	1.3	1.01	0.81
		36.4	30.1	13.3	24.8			1.22	0.59	0.35	0.18
		58.6	50.27	110.2	82.6			0.51	0.19	0.42	0.36
		50.1	36.9	81.1	27.1			0.82	1.61	0.71	1.21
		67.61	63.01	71.7	37.5			0.7	1.19	0.52	0.4
		37	22.44	21.1	11.8			0.95	1.05	0.89	0.55
		69.28	15.81	153.1	34.9			0.52	0.31	0.32	0.17
		125.55	68.88	118.85	97.16			0.97	2.24	0.22	0.51
		103.63	207.87	18.06	5.29			1.77	1.74	0.97	1.42
		22.53	9.02	21.2	18.39			1.46	0.26	2.92	0.08
		27.07	10.36	53.45	17.8			0.32	0.31	0.13	0.27
		68.38	36.62	78.3	11.2			0.38	0.78	0.15	0.26
		68.53	45.96	25.98	19.38			0.96	1.15	0.52	0.16
		40.36	52.88	41.66	25.18			0.96	0.38	0.65	0.28
		91.83	30.62	17.39	15.47			0.57	0.61	0.74	0.37
		72.16	47.17	42.85	24.49			1.29	0.25	0.43	0.23
				105.32	28.36			1.01	0.63	0.66	0.36
				92.92	21.84				1.54		0.42
				85.6	20.8				1.36		0.32
									1.25		0.3

## Sheet: Figure 5
																			Fig 5d
	Fig 5b														Fig 5c					Dual mutant induced phosphopeptides (C9)
			PKCα LEVELS - from proteomics data													pSer PKC substrate immunoblot
																				WT	M489V	WTAPP	M489VAPP		GO analysis cluster 9
		WT non tg-AD			M489V non tg-AD			WT tg-AD			M489V tg-AD					WT	WTAPP	p value		0.12386	0.249932	0.174237	0.277057
	4.5 months	614.836	589.484	620.68	631.495	605.488	588.936	601.242	588.425	567.559	627.805	598.556	630.469			1	1.77308	0.0437884		0.320043	0.32495	0.273356	0.561892
	6 months	653.548	623.518	596.973	619.298	612.663	664.21	692.581	615.277	608.758	592.254	603.307	603.547			1.89461	2.65798			0.135225		0.247613	0.358216		Axonogenesis	3.73385
																1.249	1.89244			0.200733		0.215986	0.299069		Visual learning	3.20523
																1.84816	2.48663			0.243797	0.221369	0.209813	0.2705		Learning	3.14608
			APP LEVELS - from proteomics data													1.91356	2.14278			0.203987	0.218362	0.190339	0.259863		Synaptic vesicle endocytosis	3.03864
																				0.187546	0.213846	0.197899	0.302676		Protein phosphorylation	2.39687
		WT non tg-AD			M489V non tg-AD			WT tg-AD			M489V tg-AD									0.257114	0.157708	0.273598	0.37671		Dendrite development	2.38679
	4.5 months	324.391	297.951	326.316	310.288	338.616	322.611	974.734	955.385	935.637	973.091	1110.84	1027.32							0.208291	0.186566	0.200894	0.250053
	6 months	326.381	355.551	328.636	352.374	317.241	336.655	1025.75	992.371	968.612	1037.79	984.505	917.978							0.163661	0.0809209	0.363459	0.694177
																				0.16382	0.139423	0.170042	0.261415
																				0.195192	0.186788	0.211883	0.293504
																				0.181729	0.219145	0.281692	0.346016
	Fig 5f																			0.250951	0.213777	0.302656	0.35653
		Immunoblot quantification																		0.211582	0.230901	0.231074	0.271511
																				0.203707	0.186081	0.209263	0.311437
		pERK1/tERK1 (p44, upper band)						pERK2/tERK2 (p42, lower band)												0.209124	0.206717	0.203001	0.2404
																				0.220933	0.172525	0.254792	0.341863
		WT	M489V	WTAPP	M489VAPP			WT	M489V	WTAPP	M489VAPP									0.149		0.185291	0.21608
		1	2.43596	3.04109	2.96373			1	3.04273	3.24252	3.27093									0.183183	0.19612	0.162394	0.267395
		1.04565	3.34282	3.36262	3.42557			1.18192	3.85735	3.39263	3.66775									0.158501	0.126037	0.216475	0.290433
		1.48892	3.33337	3.08977	3.21814			1.61274	3.28434	2.91176	3.69211									0.16952	0.146543	0.163081	0.288569
		1.57167	3.04253	3.6065				1.49882	3.49313	3.95355										0.218438	0.208993	0.21507	0.268203
		1.64993	2.26181	3.40038				1.58717	2.75698	3.99553										0.291532	0.231234	0.245661	0.509435
																				0.164651	0.156702	0.195289	0.223311
																				0.245564		0.251269	0.276706
	Fig 5g																			0.216413	0.32495	0.268465	0.384356
																				0.123084	0.103652	0.156693	0.250618
		ERK phosphorylation - from phosphoproteomics data																		0.193118		0.243644	0.289199
																				0.164952		0.163976	0.278669
		pERK2 (T185)					pERK2 (Y187)													0.138531	0.147857	0.247333	0.339187
																				0.184463	0.190936	0.233324	0.284979
		WT	M489V	WTAPP	M489VAPP		WT	M489V	WTAPP	M489VAPP										0.238581	0.16816	0.200519	0.350453
		0.195184	0.177462	0.23746	0.20669		0.157546	0.155673	0.220614	0.191391										0.192738	0.20337	0.232188	0.287534
		0.214996	0.290751	0.228716	0.283526		0.198881	0.280393	0.269093	0.287977										0.180593	0.10514	0.196631	0.266353
		0.212328	0.227877	0.299772	0.326127		0.24659	0.2009	0.313475	0.288884										0.133842	0.0930878	0.16798	0.233071
																				0.187133	0.171647	0.212739	0.259635
																				0.198522	0.14756	0.256738	0.371298
																				0.232745	0.264048	0.211901	0.299068
	Fig 5f WB																			0.196551	0.155217	0.185179	0.236411		Fig 5C WB
																				0.23795	0.178765	0.271394	0.329101
																				0.195574	0.202591	0.21672	0.272089
																				0.0589019	0.0474611	0.153377	0.232499
																				0.174537	0.165643	0.228394	0.306965
																				0.17915		0.19319	0.267626
																				0.197537	0.192403	0.203958	0.25545
																				0.17974	0.189874	0.22876	0.282715
																				0.193932	0.229138	0.199043	0.277302
																				0.20775	0.182478	0.24275	0.287763
																				0.174755	0.229566	0.227271	0.274098
																				0.196882	0.0989163	0.208569	0.290329
																				0.223951	0.239961	0.231035	0.28798
																				0.197755	0.197472	0.234612	0.282583
																				0.202067	0.147783	0.212746	0.267276
																				0.149053	0.1692	0.184568	0.220168
																				0.153732	0.125906	0.194902	0.241788
																				0.211516	0.23152	0.19342	0.250246
																				0.149968	0.0543172	0.158256	0.382065
																				0.209101	0.184066	0.209453	0.248297
																				0.168928	0.166462	0.214787	0.309325
																				0.238737	0.226251	0.210002	0.265239

## Sheet: Figure 6
	Fig 6a										Fig 6b										Fig 6c
		4.5 months, APP mice										6 months, APP mice										12 months, APP mice
		Target quadrant				Other quadrants						Target quadrant				Other quadrants						Target quadrant				Other quadrants
		WT	M489V	WTtg-AD	M489Vtg-AD	WT	M489V	WTtg-AD	M489Vtg-AD			WT	M489V	WTtg-AD	M489Vtg-AD	WT	M489V	WTtg-AD	M489Vtg-AD			WT	M489V	WTtg-AD	M489Vtg-AD	WT	M489V	WTtg-AD	M489Vtg-AD
		34.7109	0.48184	9.02519	47.7817	21.763	33.1727	30.3249	17.4061			4.82913	61.638	3.57875	30.1449	31.7236	12.7873	32.1404	23.285			54.6974	69.7661	31.8077	34.9218	15.1009	10.078	22.7308	21.6927
		44.861	31.616	16.5122	41.1416	18.3797	22.7947	27.8293	19.6195			16.8514	48.3028	97.4388	27.0367	27.7162	17.2324	0.85374	24.3211			49.6516	72.7	50.6127	19.35	16.7828	9.09999	16.4624	26.8833
		70.4812	14.6405	31.4189	73.4062	9.83961	28.4532	22.8604	8.86459			21.507	54.099	29.1837	16.8	26.1643	15.3003	23.6054	27.7333			60.2719	60.2797	23.1235	2.61935	13.2427	13.2401	25.6255	32.4602
		55.2413	25.9822	70.4967	70.2371	14.9196	24.6726	9.83442	9.92096			96.6827	13.565	21.5485	2.58509	1.10575	28.8117	26.1505	32.4716			71.3116	27.0386	0	10.8599	9.56279	24.3205	33.3333	29.7134
		46.5806	99.8517	96.3944	49.2402	17.8065	0.04942	1.20185	16.9199			51.8546	93.578	36.6006	1.98353	16.0485	2.14067	21.1331	32.6722			51.2146	20.9471	56.8257	53.1099	16.2618	26.351	14.3914	15.63
		41.966	27.9078	0.90808	23.0161	19.3447	24.0307	33.0306	25.6613			45.4903	64.3631	36.4506	35.2483	18.1699	11.879	21.1831	21.5839			15.4061	42.2711	19.8798	93.5806	28.198	19.243	26.7067	2.13981
		25.6073	11.8606	2.07561	7.26152	24.7976	29.3798	32.6415	30.9128			27.4168	32.6474	2.77984	0.57976	24.1944	22.4509	32.4067	33.1401			47.7972	9.52736	1.33433	11.9835	17.4009	30.1575	32.8886	29.3388
		38.0847	57.0422	0.38918	3.65085	20.6384	14.3193	33.2036	32.1164			98.2849	0.54115	61.0822	31.7457	0.57171	33.153	12.9726	22.7514			10.0933	0	0	35.65	29.9689	33.3333	33.3333	21.45
		95.155	11.5271	74.0548	30.3373	1.615	29.491	8.64839	23.2209			30.2303	37.174	66.6666	24.8461	23.2566	20.942	11.1111	25.0513			0.56253	30.6983	42.4321	21.0842	33.1458	23.1006	19.1893	26.3053
		20.7533	23.4062	39.4552	0.68569	26.4156	25.5313	20.1816	33.1048			27.4985	32.5975	63.7325	48.7437	24.1672	22.4675	12.0892	17.0854			24.7352	0	63.0581	36.0456	25.0883	33.3333	12.314	21.3181
		8.59898	55.8481	11.7221	56.1341	30.467	14.7173	29.426	14.622			36.8977	20.5176	1.09849	38.9733	21.0341	26.4941	32.9672	20.3422			54.9266	14.8724	0.01862	51.9719	15.0245	28.3759	33.3271	16.0094
		45.3188	97.9244	42.6798	47.4981	18.2271	0.69187	19.1067	17.5006			79.055	55.3545	44.1752	27.8368	6.98165	14.8818	18.6083	24.0544			0	21.0595	27.5965	12.9732	33.3333	26.3135	24.1345	29.0089
		15.6412	42.513	34.7106	14.8814	28.1196	19.1623	21.7631	28.3729			18.5419	10.9892	38.36	23.9827	27.1527	29.6703	20.5467	25.3391			4.2436	40.0376	11.681	27.5512	31.9188	19.9875	29.4397	24.1496
		32.1905	29.6331	64.3629	25.4262	22.6032	23.4556	11.879	24.8579			1.81852	46.5801	43.3606	39.0017	32.7272	17.8066	18.8798	20.3328			62.3972	28.3925	60.998	64.457	12.5343	23.8692	13.0007	11.8477
		38.3618	39.4181	69.5145	41.0489	20.5461	20.194	10.1618	19.6504			61.9411	48.6324	39.8258		12.6863	17.1225	20.0581				4.05835	26.705	18.2301	9.01072	31.9805	24.4317	27.2566	30.3298
		42.6386	15.5856	2.26135	39.7146	19.1205	28.1381	32.5795	20.0951			42.3443	9.35953	65.9802		19.2186	30.2135	11.3399				48.6674	19.9592	23.713	0	17.1109	26.6803	25.429	33.3333
		46.9184	95.8465	32.487	0	17.6939	1.38451	22.5043	33.3333			31.2977	95.5213	11.9275		22.9008	1.49291	29.3575				38.3027	28.15	30.303	43.7311	20.5658	23.95	23.2323	18.7563
		0	33.6545	59.115	22.98	33.3333	22.1152	13.6283	25.6733			52.6089	77.6926	56.5193		15.797	7.43582	14.4936				42.2646	38.7579	32.8039	39.6425	19.2451	20.414	22.3987	20.1192
		60.2297	35.2668	63.8065	47.0457	13.2568	21.5777	12.0645	17.6514			69.2438	42.959	57.0522		10.2521	19.0137	14.3159				56.1419	38.8077		7.05439	14.6194	20.3974		30.9819
		10.6375	22.1831	16.3269	10.2483	29.7875	25.939	27.891	29.9172			24.7166	29.1031	21.757		25.0945	23.6323	26.081				76.9822				7.67259
		39.0845	52.854	58.2283	49.5182	20.3052	15.7153	13.9239	16.8273			25.5189	44.1069	25.4633		24.827	18.631	24.8456
		34.9704	23.4804	41.3454	51.1305	21.6765	25.5065	19.5515	16.2898			13.7139	9.24371			28.762	30.2521
		39.3088	15.0297		46.4974	20.2304	28.3234		17.8342			0	0.05585			33.3333	33.3147
		11.3232			25.2595	29.5589			24.9135			33.3897	40.1269			22.2034	19.9577
												45.2252	16.5884			18.2583	27.8039
												29.3281	29.1474			23.5573	23.6175
												18.2544	0			27.2485	33.3333
												78.7958	47.3226			7.06805	17.5591
												14.4835				28.5055
												26.4744				24.5085
												13.942				28.686

## Sheet: Figure 7
Fig 7a				Fig 7b
	PKCα/β-actin				pSAP97/tSAP97
	Ctrl	AD			Ctrl	AD
	1	1.4438			1	5.7983
	0.9198	1.6161			3.7463	14.4585
	0.8127	1.5589			3.9151	19.9671
	0.2534	1.3844			1.7276	13.5136
	1.4125	0.5852			6.2425	11.777
	1	3.494
	1.1634	3.3342
	2.3832	2.4656
	1.2698	1.6204
	2.1233	3.0047
	0.6401	3.9698
	2.8531	3.7952
	2.9072	2.1391
	2.3389	2.4898
		1.4965

## Sheet: Supp Fig 1
	Supp Fig 1b									Supp Fig 1g					Supp Fig 1h
		%CV, 3 months, C57								PKCα KINASE ASSAY					PKCα LEVELS
		WT/WT	WT/M489V	M489V/M489V		Supp Fig 1c	Phospho-site distribution			WT		M489V			WT		M489V
		21.3869	4.75371	11.5744			S	12393		No DG/PS, No Ca2+	DG/PS, Ca2+	No DG/PS, No Ca2+	DG/PS, Ca2+		3 months	6 months	3 months	6 months	0.0140692
		20.832	11.8833	13.8809			T	2601		35.4899	36.888	48.7758	55.9239		413.89	405.762	346.77	386.727
		16.2673	18.5937	5.98953			Y	309		35.1909	55.3744	47.5071	50.4083		388.93	383.844	358.37	354.165
		25.8309	10.6122	18.4694						31.7966	55.8674	52.0085	61.1688		386.02	395.36	328.4	389.938
		18.6994	29.2222	4.66697		Supp Fig 1d	Phospho-peptide multiplicity			73.287	33.4695	54.5582	74.5477
		20.473	15.3803	17.3408			Single	6974		60.7082	57.9847	54.3804	63.3751
		14.8454	15.109	30.3745			Double	2688		32.6412	47.305	49.5961	70.5353
		21.9695	3.46994	24.6869			Triple	474		41.9914	36.6496	44.4684	73.6184
		19.9313	11.4323	16.0411			Quadruple	72		36.6859	34.2736	41.7207	59.2656
		25.5912	19.112	20.7109						31.235	35.5262	48.5577	64.0054
		37.3127	40.6528	12.8378						35.2555	52.6833	41.8379	60.4536
		45.7127	38.9063	13.5456						37.4012	42.1733	44.0603	43.6845
		39.9869	63.2223	19.9766						30.4551	41.2964	40.9651	31.34
		18.5017	21.2595	17.274						48.7758	48.5415	37.4537	60.0091
		66.8421	33.6121	27.9384						43.0057	44.5613	42.6784	55.3663
		75.3264	9.98334	33.5889						43.9795	49.9719	42.6824	37.3648
		71.8684	3.47919	21.1564
		67.257	6.67516	11.4451
		6.55581	11.3658	2.90257						PKCα kinase assay Immunoblot
		13.0445	17.1358	6.60742
		7.74111	9.13111	4.05485						WT	M489V
		42.7279	19.0954	7.24726						1	1.16
		7.28096	19.0221	5.45921						1.12	1.28
		11.3274	12.4286	6.74951						1.16	0.99
		0.954247	29.478	6.47526						1.14	1.04
		4.49231	23.7704	2.27933						0.98	1.05
		14.8006	21.1046	4.21761
		10.9902	19.9686	2.7978
		10.9305	19.4844	17.5062
		4.76635	11.8326	19.3049
		14.7242	21.9407	20.9552
		22.1071	24.0009	17.1174
		20.2496	7.5121	11.1961
		17.3507	18.2892	9.88176
		16.0853	20.8478	16.8152
		30.5449	15.4091	19.6366
		17.871	16.8538	10.4039
		17.9399	19.1149	16.9775
		20.1721	14.9145	14.2753
		25.0587	35.1498	28.5514
		18.6869	29.4618	7.55963
		6.72541	8.14469	12.6586
		16.7612	10.3634	0.853334
		17.0526	18.9045	7.01912
		24.1488	23.5166	27.1449
		27.1896	16.81	7.4788
		27.1667	32.8185	24.4327
		21.723	26.2589	23.7181
		28.019	43.923	38.7766
		18.004	17.371	3.15436
		29.1658	33.3692	19.0308
		13.3195	8.37267	9.6393
		16.201	21.1632	12.8539
		18.8228	16.3197	31.274
		24.3567	31.1437	12.0058
		24.1688	58.4001	12.3021
		36.7814	37.5248	5.96585
		10.0819	21.9278	6.5368
		29.449	12.3696	21.3676
		13.6673	7.35726	15.933
		12.8943	13.8262	34.4775
		19.0238	18.9667	10.584
		24.5589	30.3626	11.1584
		12.3757	13.1323	12.5395
		45.4235	34.239	59.9545
		41.6282	46.8963	9.48958
		61.5083	53.279	10.3814
		37.0088	36.7849	7.08074
		11.2848	7.29396	17.9131
		4.26868	2.9259	15.1452
		39.3481	12.4895	7.58003
		18.8147	9.14194	11.3881
		22.4076	25.3121	33.1476
		14.4319	2.06768	4.16687
		27.4478	34.4397	9.78636
		63.8549	73.7751	14.012
		62.8981	71.8081	17.1554
		62.9844	61.1066	21.3278
		0.51445	9.22411	11.511
		10.8579	23.619	19.7056
		12.5661	7.91451	9.17619
		41.6482	18.3807	56.2609
		28.645	18.9228	9.3757
		27.9052	24.6293	12.164
		25.1595	16.9539	19.4169
		16.3758	22.6249	38.3259
		25.0452	45.8706	10.4291
		17.2247	36.7679	22.7983
		10.3464	31.2128	18.2415
		31.8503	32.765	23.5296
		81.9854	89.7048	24.8519
		10.0617	13.7772	8.26313
		26.8662	54.0584	13.7036
		14.169	24.4325	12.2533
		31.4195	40.6426	11.7309
		37.1533	33.693	3.91944
		24.0132	22.5611	9.53595
		28.1792	52.2452	11.2687
		46.986	46.6745	16.6256
		3.53091	6.71675	15.3626
		33.4698	39.8394	12.0404
		31.6529	57.1332	38.1824
		25.2117	30.504	8.66746
		36.7745	21.9825	25.37
		27.1108	23.0088	17.83
		37.1609	54.2431	15.6837
		62.2658	90.119	17.5771
		22.7688	12.4338	12.8374
		22.8591	25.4845	12.5864
		12.3864	33.223	31.5735
		35.213	23.4154	1.92782
		27.0914	23.2205	13.8204
		18.4887	24.1949	14.7924
		38.8473	25.5728	45.4441
		25.3993	21.9339	8.16674
		29.6723	35.4682	29.7234
		71.7742	36.2431	44.8126
		85.4565	61.1059	31.8767
		15.5356	38.7441	26.3904
		19.6972	15.8102	40.4256
		39.4464	57.2009	4.91224
		20.2293	29.8016	34.292
		30.0298	24.4136	17.484
		9.23846	27.392	1.71584
		30.2209	7.11692	9.16762
		14.0612	2.60622	5.53783
		36.6918	37.3863	9.70335
		31.5347	31.7885	1.66875
		9.55559	16.2455	15.3276
		20.2116	15.3451	23.2937
		46.0057	27.1429	21.6206
		23.4608	19.6965	6.78149
		12.3632	30.619	18.8282
		37.0985	31.8495	4.03595
		29.1304	30.9497	37.6251
		7.65546	5.07174	14.258
		21.546	6.82035	5.39077
		32.6188	38.8854	44.3757
		49.5895	42.5649	9.26246
		1.66906	16.4353	5.07987
		24.4443	29.0778	12.3681
		57.1415	35.8989	18.0245
		4.04817	25.8925	5.91458
		35.4325	8.84666	27.6398
		23.409	23.7886	16.9994
		33.0989	36.9129	16.3862
		21.2464	31.6352	7.11989
		45.8361	39.0137	27.7075
		43.9541	10.3373	9.86829
		18.2387	14.774	26.0829
		12.4756	13.9851	28.2447
		10.3032	12.5674	11.568
		21.7574	9.69359	32.619
		8.75021	15.2867	12.0654
		17.025	31.7924	5.52241
		16.9706	30.6843	17.9393
		31.3766	14.7439	27.8534
		17.0998	24.2128	34.6735
		10.2739	27.4669	12.9972
		32.0029	30.8856	23.587
		5.63724	7.84478	13.7149
		52.8641	12.3717	17.2132
		55.593	21.5084	26.4697
		56.7067	30.1223	13.9709
		44.1076	14.5561	31.4256
		41.0112	7.00117	26.9126
		19.7785	14.9383	14.6417
		23.1686	30.7495	14.3785
		26.4373	17.8025	11.5
		30.3367	6.38163	17.156
		40.9846	26.8142	44.1592
		50.7836	7.66512	33.1615
		13.2117	16.5943	4.19447
		21.0267	35.3619	11.6636
		15.8487	55.2915	24.362
		29.9404	34.9453	36.0542
		36.2264	28.9325	4.77299
		35.3778	48.8931	23.7442
		48.6312	56.0557	19.9004
		22.8242	34.4776	11.7366
		13.1219	54.6948	19.982
		20.0386	44.8897	16.455
		20.5411	51.6844	12.8478
		24.1873	62.9813	40.6555
		14.5227	34.3501	33.374
		62.4857	59.2943	28.7002
		23.001	18.0213	29.0055
		54.0505	51.5556	21.5286
		62.9516	52.0555	8.75462
		72.2374	38.8506	11.0394
		62.073	13.5735	22.979
		29.3989	33.6822	5.2748
		76.2783	22.8908	17.7888
		29.4255	23.5051	14.6423
		26.4641	20.3774	14.06
		25.4988	22.193	14.596
		15.0027	40.0422	5.06159
		13.2787	12.0424	9.41902
		25.6664	43.4188	30.5539
		14.8426	19.9722	4.34273
		39.7579	27.6184	18.6368
		51.2188	33.7841	9.98316
		34.1616	21.5134	13.9604
		31.9748	28.3863	16.3535
		28.0461	30.173	15.3761
		59.3693	46.8256	25.0774
		7.52557	14.2184	19.2104
		13.0265	21.8202	22.8654
		7.26241	31.6252	9.57577
		38.0681	30.2165	19.6867
		17.7272	15.0987	12.2963
		81.4699	41.6356	34.9892
		18.9812	7.47991	24.4921
		19.1493	21.639	38.5042
		37.3266	26.6809	29.325
		24.5895	28.6312	23.7123
		19.3012	27.8303	16.7139
		27.1031	9.57857	0.58528
		26.4623	13.7454	6.78705
		37.8861	24.7193	23.068
		42.0823	41.6665	36.8279
		28.8139	35.1241	46.5958
		51.8359	40.5525	23.2027
		46.7507	40.6049	3.72016
		66.3361	15.1262	25.8825
		37.0048	31.1818	6.3964
		33.6329	5.3759	26.314
		66.1698	59.7338	9.11695
		66.5487	60.4604	7.72895
		47.657	22.1804	7.17103
		43.0121	44.0788	37.0967
		69.3829	43.2578	26.5774
		16.8981	11.9277	13.9197
		30.0584	6.70191	22.1605
		13.5079	11.7586	7.78128
		27.1757	22.2613	3.89044
		48.2706	24.1892	32.2627
		119.05	85.6924	1.92785
		97.6286	62.6038	2.93352
		35.7583	16.747	41.5188
		8.60988	18.6676	26.5526
		11.5427	12.1782	8.87668
		5.55189	27.5352	13.5675
		67.6134	29.0901	18.6284
		110.923	54.3076	19.1627
		64.4822	26.3024	20.3502
		42.1641	7.89365	18.6988
		18.396	14.2576	1.18323
		6.34726	28.3263	15.2666
		27.7957	45.5373	19.2466
		49.9505	39.811	24.7317
		15.9822	21.5449	7.4055
		17.4246	18.5942	9.70308
		59.326	43.1053	16.4195
		50.0649	49.0621	27.0963
		26.6054	1.62784	7.51785
		48.7735	37.7033	24.8925
		46.7048	23.9798	22.5891
		64.0414	56.1714	22.1225
		55.599	54.158	7.8553
		40.576	40.1684	16.4672
		24.1316	42.8141	13.8896
		40.4628	22.9909	9.15005
		36.6086	42.2119	10.6474
		36.5183	35.0748	3.5457
		47.6344	57.1526	5.12267
		33.7424	41.5172	6.2525
		38.6979	18.6011	7.14895
		37.1173	5.98068	32.9314
		65.8314	53.0101	15.0505
		11.8386	12.2554	8.56621
		47.248	55.7596	4.67919
		54.7699	28.9378	13.7821
		20.3787	20.7229	16.4832
		22.5816	16.5566	20.7354
		22.1836	24.2707	4.71086
		18.1933	24.2043	11.5588
		18.0601	6.80259	8.72328
		25.0921	21.2696	1.45885
		38.4941	29.3598	16.961
		29.3466	5.40194	13.3568
		43.0308	23.3521	0.988778
		65.7123	48.7814	25.5607
		60.4566	9.2995	27.9277
		51.7887	55.2946	15.5616
		77.4649	50.6244	26.8593
		21.8488	19.0315	37.0337
		16.0758	48.8073	16.86
		65.0316	45.5959	30.7088
		64.2105	40.7226	29.2175
		65.7557	43.821	29.3976
		56.1459	30.5967	2.54542
		42.5979	18.9377	14.1055
		38.632	47.1167	30.0726
		33.9655	51.0435	14.6399
		43.3524	35.3132	13.1943
		21.527	9.83112	15.6074
		47.1466	55.589	34.305
		40.5939	46.0989	15.7593
		45.8286	21.5243	44.8757
		14.8137	57.4067	31.403
		49.5266	33.4824	38.8718
		2.02376	12.7378	14.0902
		38.7231	7.37324	28.0799
		70.8188	18.8666	26.786
		4.12799	20.702	11.3221
		13.7157	23.4954	14.1396
		19.9551	2.14348	16.1909
		43.0412	22.5503	11.8818
		12.0497	10.5783	5.95314
		4.18562	9.7692	3.36758
		12.7098	6.45328	4.01374
		28.9708	31.5175	7.21685
		34.3552	10.2433	17.618
		43.6738	46.6404	16.9861
		35.7609	31.1437	32.6782
		27.9346	18.9391	28.0694
		27.0958	30.3462	16.0952
		15.0426	31.175	26.2187
		23.4603	33.5646	28.6459
		63.3246	49.318	39.5135
		31.8167	33.3568	0.975255
		9.8888	18.1749	7.52154
		47.9003	14.7357	38.2012
		5.12099	11.5802	5.7247
		34.7329	16.0339	21.2064
		46.6907	13.5842	26.7396
		51.2517	38.6277	19.3151
		6.14905	6.71706	38.9191
		31.711	30.431	21.5997
		18.3564	40.216	34.8042
		37.5464	18.8395	65.8524
		13.6527	11.099	1.84419
		38.0029	33.7247	23.3592
		30.6433	25.8384	11.3691
		55.1271	15.3376	24.9648
		10.4091	26.1784	25.6515
		29.7083	24.2199	34.8069
		42.4969	12.3176	31.9683
		21.1821	16.6083	8.64074
		29.2421	11.4685	14.8624
		36.9323	25.8691	18.5152
		19.4674	5.3586	18.3261
		56.7075	25.5586	27.9788
		61.3009	10.8493	24.4506
		61.0391	4.42129	30.6995
		61.7079	28.3727	27.1821
		53.201	15.1133	35.1097
		45.998	7.28049	34.1344
		41.5058	8.2437	23.545
		18.5324	17.8049	14.1328
		9.56045	30.6293	21.2575
		41.8105	13.3533	22.5786
		17.4467	7.12499	19.02
		43.4956	12.9974	4.459
		28.1758	44.1533	11.6944
		23.8463	8.43458	19.5183
		27.7698	20.8832	38.5463
		34.0924	11.2638	44.8871
		38.3178	17.6212	33.823
		20.6013	27.2215	23.8895
		33.3969	33.5053	3.20493
		6.56703	19.0558	37.4351
		22.032	25.0013	26.7537
		26.2943	30.8884	35.6562
		30.2192	33.9332	35.8131
		13.1308	14.2752	15.5116
		26.5093	38.1295	24.5017
		22.7292	17.9736	19.0321
		17.8769	51.0724	31.4226
		21.354	18.7735	8.29391
		49.5532	13.878	14.1075
		49.6768	25.0925	19.958
		27.6763	14.46	20.299
		28.455	23.5102	12.4846
		20.8226	28.3364	12.7941
		70.6549	25.2165	25.8872
		30.6468	44.3732	30.8835
		39.3165	38.6335	47.7618
		35.9776	44.3743	35.9646
		55.6472	3.70147	39.9159
		37.457	31.196	13.4142
		11.1688	22.7826	21.9973
		11.2774	1.38787	9.21645
		29.1292	13.7306	13.2958
		13.2457	27.6969	21.1156
		16.1458	14.0676	13.8878
		5.62798	23.6668	10.8392
		8.88876	1.99608	8.98492
		28.5662	2.74402	10.5728
		18.3732	10.68	12.4111
		24.5999	32.2927	4.58986
		7.01001	9.21606	18.7198
		57.2538	67.0795	30.029
		22.7433	14.4275	17.6653
		13.2033	28.1781	6.29417
		13.0399	17.0689	13.6332
		13.028	17.5612	12.4918
		14.9592	31.495	8.58998
		34.9508	17.7348	21.1556
		24.3329	16.4107	10.5839
		17.8053	13.0142	6.56695
		21.7164	25.1715	12.052
		25.3976	11.5392	13.5178
		34.2264	18.3753	22.3454
		19.8124	35.8534	7.46127
		50.3387	60.4005	15.1564
		21.7907	32.3321	15.1553
		13.977	3.9482	12.0134
		34.0268	10.8058	28.6324
		15.8789	31.7072	11.1832
		43.4986	37.9542	44.6317
		10.6579	8.85798	7.98411
		19.3402	13.7125	3.2934
		20.6821	10.9087	0.737217
		19.7206	18.1875	5.98517
		10.2546	14.8029	5.02318
		19.4507	5.52844	8.28046
		24.7191	15.1779	4.07838
		53.6637	59.3117	11.2385
		53.3048	47.5001	14.3318
		17.4896	25.8132	17.4391
		42.5027	15.4407	14.9796
		36.805	23.5537	17.9586
		52.7335	50.5833	8.22088
		49.7527	45.2436	19.4894
		41.4721	7.06438	22.1669
		22.5732	31.4819	11.9689
		18.3599	13.7896	16.3484
		30.7072	38.4701	10.0643
		39.3192	10.4398	9.01602
		81.7499	42.5199	6.09721
		98.0878	71.9735	18.267
		67.7447	60.4633	11.1997
		105.512	82.9614	17.8524
		8.30741	4.15139	10.6763
		33.3897	16.4166	27.7034
		11.7904	15.8139	3.09309
		13.2055	7.313	38.1502
		14.4228	15.7721	10.0469
		14.0397	38.0467	17.7305
		17.6855	29.1143	12.1373
		39.7069	25.1584	11.1905
		20.3487	29.9073	34.043
		20.6344	32.8659	31.7524
		24.8971	28.2646	16.5937
		15.2728	23.2831	7.11947
		16.2265	26.4145	3.6804
		28.9679	12.505	18.9855
		8.08102	5.48262	11.426
		25.845	16.2145	16.7976
		26.3833	7.22637	22.3307
		8.2305	17.8626	12.6923
		6.62392	21.5307	26.8179
		33.4299	11.8686	15.5224
		28.8022	12.3	14.0415
		17.1471	6.24151	24.1225
		53.5643	17.3753	17.7642
		50.1135	68.526	39.5669
		67.5297	40.5194	33.0472
		105.79	19.2728	28.4997
		42.0606	15.5113	12.9022
		40.4443	26.8355	16.8914
		46.3908	5.44033	19.2205
		16.2179	20.6138	19.9645
		18.1025	23.151	4.35642
		15.99	4.76579	5.97661
		21.3618	20.2222	13.1749
		17.7601	4.63775	13.7058
		41.6884	24.4112	6.04464
		16.9932	18.8897	22.6648
		18.1197	29.0018	12.3338
		13.7979	14.7616	21.4021
		7.48193	11.9201	7.69205
		13.351	16.7078	16.2698
		28.8066	2.4349	10.919
		28.9418	26.2468	23.5717
		63.7862	24.6893	15.4838
		34.7161	27.2201	34.3919
		26.2476	22.3014	12.4276
		4.94216	24.4541	7.19153
		29.5154	20.9184	16.8267
		24.3986	37.0196	5.83693
		42.6353	11.9464	14.4973
		31.4052	24.6271	15.4525
		31.6667	30.2152	5.47409
		22.32	8.87157	16.1783
		9.79697	27.93	12.2215
		57.358	34.7072	13.9169
		37.6036	30.7506	4.38171
		28.7439	11.0047	27.8778
		10.5495	18.1592	12.8962
		18.8952	48.5683	16.097
		1.94432	9.39618	17.1536
		6.63263	33.318	17.8193
		26.2975	29.9475	18.2656
		13.6667	33.9687	2.00088
		18.7679	11.0407	14.6686
		51.0607	50.9684	28.6498
		27.1722	10.959	14.3784
		15.6464	11.2818	14.2106
		43.3169	32.5473	40.0089
		35.44	25.7792	33.6971
		46.6343	29.4367	38.0939
		19.5047	24.7669	23.5327
		28.626	33.1462	36.7317
		18.8613	28.8032	21.1119
		20.5619	32.6251	19.0187
		40.7411	34.325	9.44219
		8.34143	9.49507	3.04854
		9.73246	22.6783	10.5666
		6.58649	30.8013	10.7175
		14.3577	17.2238	8.79501
		36.3229	3.95829	15.1007
		68.582	10.8399	11.6091
		34.3159	11.439	8.41189
		1.30333	24.1332	5.75476
		21.6593	16.4184	14.2881
		49.8361	8.06293	13.7044
		24.7472	16.5865	8.25877
		15.4213	21.4219	3.75896
		13.1581	17.9978	7.20333
		22.0479	11.0365	15.1866
		28.348	24.6649	2.87214
		46.7194	25.918	14.0514
		10.803	14.7245	26.7862
		39.8689	14.4489	18.4171
		17.0415	27.1229	3.76934
		26.4548	21.328	2.18867
		24.4503	7.07247	15.5854
		31.1032	10.6545	23.5815
		53.9415	4.26568	2.04797
		10.2149	5.86576	15.6193
		18.6653	19.4293	8.79391
		14.0469	10.537	5.98464
		4.5252	18.7923	7.8542
		18.6888	27.7175	13.4848
		7.12792	30.1596	23.9161
		27.0609	17.9234	7.45163
		42.8858	13.4641	11.296
		13.1506	32.0313	6.00921
		16.5892	30.9143	19.4339
		16.1066	31.1434	13.0978
		10.1191	33.7576	29.3536
		6.85431	29.3867	6.73565
		26.3459	34.8306	14.4678
		10.8371	46.1491	17.7247
		15.351	38.1499	19.8984
		44.6988	21.4644	15.568
		59.7706	19.1876	37.788
		38.5522	27.7412	21.8427
		45.691	26.8575	10.3746
		19.7305	44.9115	4.09457
		8.5633	23.8152	2.53308
		17.5008	14.0404	9.43278
		5.22921	29.4683	26.0038
		66.3485	22.2856	25.7225
		18.4398	14.7862	28.7341
		40.3482	27.5459	19.4387
		31.9065	15.3777	5.73351
		31.1584	10.2693	16.6779
		34.1118	17.3867	18.6515
		41.7616	14.5961	18.198
		24.053	2.89793	5.26385
		13.025	28.9167	19.2561
		26.147	14.8205	13.5585
		14.5425	17.2947	28.2914
		22.085	30.9496	10.3195
		31.9629	41.4838	13.7898
		7.53161	15.2334	10.1381
		12.6733	36.5542	28.6697
		27.9722	51.011	23.7297
		11.6047	13.2502	21.7544
		9.66787	5.66805	19.7092
		5.19264	11.1587	9.38816
		62.6502	41.0658	16.8804
		56.694	43.5042	7.08414
		21.8031	23.5942	1.26417
		71.1813	76.3464	9.27021
		34.1161	36.5444	36.2457
		43.6033	27.5769	47.3294
		41.7994	34.3698	45.6997
		32.0434	9.4252	19.894
		36.9171	17.6344	25.9215
		4.28165	40.6962	39.1819
		27.5153	21.5062	16.8017
		55.6334	47.9157	25.7852
		36.5858	36.7071	22.0358
		50.9907	58.0124	19.7436
		2.8133	9.37945	3.48645
		13.0182	5.83536	9.82503
		9.04287	9.28839	16.9978
		14.7978	8.80319	13.1687
		60.9125	50.8385	8.81866
		46.5988	23.9607	21.5594
		22.8315	31.6288	28.5623
		58.1783	14.0699	16.6577
		18.5813	20.1322	6.0821
		15.7858	34.7871	12.3816
		18.4942	12.943	28.2146
		25.7282	17.3717	29.0857
		12.8885	7.84807	8.47479
		4.89972	4.73078	10.7919
		28.1759	24.1125	17.3264
		33.2964	7.63523	19.7261
		61.9193	22.8953	29.8729
		65.3067	20.2562	20.7931
		62.7124	23.5858	28.9643
		27.4168	15.0643	16.9635
		88.7949	62.5893	55.804
		102.616	71.1168	65.9351
		67.9197	18.1554	11.1842
		27.5	18.1597	40.2321
		39.094	10.3716	18.4492
		12.6744	34.4644	5.91322
		20.8494	15.3138	22.2731
		8.19167	14.076	18.5435
		9.94415	23.704	3.63144
		12.9088	16.1831	10.021
		14.4676	19.8613	10.4029
		30.8027	18.3504	1.98986
		21.9114	38.0636	22.919
		26.6847	27.5916	9.82816
		39.5807	16.3515	12.1752
		20.5625	8.7765	19.0356
		59.6792	28.2493	46.314
		18.93	30.0495	24.6697
		8.35086	40.6037	34.6158
		21.2268	16.489	31.0947
		26.051	36.4117	22.221
		23.1116	9.44028	27.6566
		16.8353	14.5337	7.35529
		4.00904	6.00774	12.2629
		23.1606	16.0684	3.22231
		20.3308	19.2982	16.7502
		22.8551	23.8263	3.72957
		31.7784	25.192	23.0911
		37.7808	18.0909	15.8151
		22.249	4.40858	22.5707
		4.09109	12.8311	28.7596
		25.895	27.6678	36.5192
		19.8992	19.1881	31.8042
		10.8251	36.8451	3.52019
		2.18103	27.0554	20.6701
		33.4326	22.5679	9.33704
		14.0098	30.9262	19.8452
		41.5886	26.7327	4.0526
		52.9434	14.7985	9.61015
		63.6101	24.4135	2.14614
		39.1558	14.552	6.73156
		19.9757	8.55635	5.33337
		20.7614	9.48002	8.50611
		26.2441	1.8352	12.0622
		10.703	13.9916	10.8327
		9.65652	13.3532	8.44235
		21.0523	21.2848	2.11256
		10.3885	5.20209	2.95225
		19.4496	18.4713	13.0561
		9.86951	19.2769	20.0558
		22.8236	61.3983	29.531
		18.676	8.15014	13.5489
		5.42019	5.60601	26.7435
		33.0197	24.3317	33.5276
		9.5803	22.4113	31.3681
		21.6951	14.854	6.04684
		8.20885	24.7746	11.7781
		21.8944	40.4253	38.2266
		70.7656	27.8795	29.8581
		15.3167	47.3281	21.8411
		23.9039	11.5973	9.62881
		30.8477	30.0322	20.1706
		28.3773	47.3915	15.3164
		7.56031	13.2848	6.56923
		36.3791	11.7914	24.7119
		32.2818	11.8853	6.46435
		50.7161	27.9717	15.7344
		18.119	11.5824	7.28362
		24.7657	13.6425	20.1946
		40.762	13.4827	4.43519
		43.7029	21.6296	32.435
		52.6478	24.4201	24.3085
		26.1896	30.782	30.0917
		65.0724	12.1156	10.1058
		38.0403	15.8537	20.2624
		14.474	28.7621	15.4982
		12.8331	2.48685	16.4562
		20.3092	16.4273	43.8463
		12.4125	23.8755	15.6667
		19.12	9.3713	11.809
		45.6762	36.9707	20.3927
		18.7863	15.5312	22.4616
		25.9076	18.0801	6.66955
		43.5349	56.1597	35.1947
		46.0576	19.7635	21.4495
		24.0926	32.4814	14.9751
		8.04983	9.39092	12.4537
		30.6474	21.0021	14.3142
		21.7125	21.7351	10.5335
		16.166	10.2763	7.81594
		16.9423	9.88687	9.48464
		18.7898	16.3391	7.17178
		25.6297	32.4922	9.83707
		33.1413	21.1195	20.6332
		19.7147	12.9383	17.7375
		24.98	19.2418	26.3008
		26.5067	24.0673	28.1747
		12.5869	4.66915	16.3766
		42.2535	52.9836	8.97447
		11.0116	16.7293	24.6411
		11.4726	3.82563	4.64887
		34.2295	12.9185	29.7491
		40.9564	34.8778	32.1212
		45.7476	33.0869	10.6775
		21.2632	28.8355	36.3264
		24.527	18.9481	6.42318
		9.8742	15.2735	15.2737
		28.1109	10.4975	14.3469
		18.7647	16.9597	23.5858
		19.1047	12.7663	31.4905
		9.0529	31.2305	11.7256
		4.17996	19.8387	23.0006
		19.9911	9.38124	24.889
		27.3925	23.1531	26.76
		55.6572	48.4402	57.4153
		16.0152	3.32486	27.4497
		95.7999	91.6952	30.4288
		87.5209	95.4104	47.8158
		77.6636	94.1838	35.2183
		27.2431	7.99735	12.456
		34.1313	19.7154	9.69235
		60.8006	42.157	13.5658
		18.2861	9.2895	10.4517
		10.8367	17.9351	34.8962
		16.8121	12.871	19.2061
		42.6527	2.03521	9.51625
		28.4771	5.97606	23.9068
		15.2816	19.6254	16.9242
		29.6046	13.7287	23.3882
		7.75776	13.6246	17.5073
		53.7899	48.7724	42.7176
		27.7815	18.2562	43.1911
		20.8434	24.0054	20.7106
		12.9635	9.3395	28.1715
		24.8314	19.6889	29.3419
		47.5632	29.3336	39.6255
		13.8867	47.8412	36.6968
		26.0389	56.9961	18.5737
		51.6079	31.3109	19.7585
		50.192	35.5901	11.5394
		17.4115	46.1937	27.2009
		19.3059	36.6725	23.2316
		17.3913	21.0863	4.22166
		11.2228	22.2184	19.46
		2.88126	13.5177	15.0796
		7.84308	13.4563	15.8649
		15.5304	21.0637	72.9491
		42.8498	19.0297	43.3558
		86.2342	45.4083	36.3387
		47.6043	40.2479	37.6329
		45.9547	16.2054	19.7101
		14.8833	11.9712	6.30435
		34.7252	32.6582	19.9428
		33.7087	17.1016	15.8904
		26.464	30.4195	37.7477
		23.2574	5.6422	26.443
		27.3325	57.3783	23.5872
		22.1354	29.2882	57.3646
		5.93248	10.6302	23.4817
		23.376	25.4776	48.4315
		11.1459	13.9619	41.371
		7.20354	9.57149	34.5176
		20.363	28.1334	46.5699
		1.00465	4.67667	21.8716
		18.0426	18.2153	51.6165
		11.7686	9.92254	10.2169
		16.5814	15.6374	42.8573
		10.0108	18.9525	27.8509
		17.4969	21.3251	13.8528
		11.3106	4.52499	9.66801
		4.98326	9.70303	4.98833
		27.5581	37.0727	29.4628
		38.8469	31.1503	12.6008
		53.8005	47.9919	11.4581
		33.2203	20.2316	26.3032
		18.8469	5.67186	31.8847
		35.5999	17.1963	18.6735
		23.987	24.2005	9.61117
		43.5653	31.5989	9.39967
		21.3159	21.5271	19.7864
		15.625	70.3679	42.0021
		9.14305	29.1487	35.8277
		37.0207	15.9223	23.1568
		24.361	7.31908	14.8373
		24.7058	13.9408	20.5641
		27.8763	7.22127	19.1936
		22.1412	8.25126	11.4354
		19.7729	15.2768	18.4863
		32.675	24.5492	2.70992
		46.7148	15.6734	18.9124
		18.6785	26.7119	22.8631
		7.36991	5.81619	15.2872
		46.0609	33.5531	51.7319
		59.29	66.8111	48.221
		60.6259	33.8478	44.5815
		48.8096	5.08018	25.7705
		21.5521	15.2155	32.6866
		10.9651	14.3674	14.955
		23.023	17.7542	5.61966
		19.8012	18.4925	17.7792
		66.4362	58.0833	23.8873
		40.0208	36.8374	21.8136
		25.7979	39.9613	22.1459
		11.2893	10.1941	21.0268
		22.978	3.97329	21.022
		14.9656	27.7074	17.2365
		42.7612	40.0939	25.1809
		25.8728	24.164	21.0129
		19.1005	9.67305	28.9724
		36.6637	31.4953	20.999
		39.7999	41.7597	21.6214
		18.8033	39.7212	20.9664
		23.82	22.272	14.7684
		34.823	34.5644	13.7943
		19.8054	18.1049	22.0463
		12.1146	21.8962	18.1133
		13.7219	29.1118	15.937
		13.7519	22.9583	21.2257
		38.9547	45.1614	21.8249
		18.6831	29.7696	26.3507
		16.6502	31.6717	26.0698
		17.8831	39.6448	12.8627
		15.6533	23.7313	19.197
		14.2367	37.8892	18.9227
		3.50689	42.2173	23.1782
		16.7934	47.7799	21.2318
		36.6617	19.2286	18.5199
		8.1729	29.2576	20.3525
		17.5685	31.5947	24.7209
		35.1053	21.7186	34.0804
		63.2835	69.8877	16.2858
		32.8512	53.99	27.1256
		32.29	49.2835	37.9407
		8.56903	14.1066	6.80403
		12.8068	5.54741	14.7978
		47.4953	35.0629	64.123
		46.7481	36.6139	39.5542
		46.7832	41.7986	30.5158
		55.4486	45.1998	43.3042
		25.756	39.4186	20.1278
		51.6559	32.3571	32.2478
		55.5846	25.8095	21.4205
		63.7677	32.6014	41.849
		61.7667	43.3383	20.0765
		49.0244	22.8388	22.416
		62.1461	43.0904	16.6735
		47.7663	30.3383	14.3555
		78.5438	27.8031	28.3588
		14.5208	46.0864	37.4886
		15.9324	10.0369	8.77774
		36.2016	27.2217	37.3469
		13.0945	33.3482	13.2467
		16.6074	4.03837	22.5325
		17.6835	34.6759	9.67845
		25.0774	34.8922	25.1388
		24.4476	45.3459	32.4984
		12.3206	13.7717	8.25373
		20.9975	21.01	23.0217
		21.2168	20.7318	22.3789
		31.2422	28.4815	36.6519
		12.1678	13.2276	15.4492
		29.7859	14.164	7.37545
		30.6429	30.2554	24.7977
		12.9628	38.0935	2.94256
		55.6576	46.8698	29.9362
		70.2464	29.5391	60.1827
		79.2236	34.325	53.745
		69.3894	22.8321	40.591
		50.5387	37.8393	26.5966
		11.5953	14.2697	5.71932
		13.38	30.1526	7.18476
		17.5931	12.9137	3.39567
		44.3092	13.6138	40.8722
		13.8594	17.4414	12.6276
		29.5381	25.3627	20.5479
		3.57377	8.19415	22.8889
		21.5742	18.4558	16.6385
		14.8198	26.802	29.0343
		24.0329	27.1873	34.3172
		26.3128	24.4145	11.5783
		15.8956	6.54347	21.6677
		30.148	8.42819	15.5188
		30.8862	17.3849	28.4361
		10.9976	12.5411	29.2573
		10.9399	6.18205	9.45726
		17.3449	11.4003	17.1702
		22.3518	8.40295	12.5506
		12.9821	23.1627	28.1995
		23.8167	12.3017	25.194
		14.5156	11.4857	9.33855
		13.4584	5.82217	12.0991
		10.917	1.93716	17.0928
		12.8588	6.17966	4.6377
		17.4065	19.1886	0.565608
		18.9309	11.9312	16.4029
		29.9537	20.393	27.669
		29.4872	21.7099	19.7194
		11.1233	34.2488	9.88773
		14.0624	22.5888	5.22817
		21.0498	16.2582	8.99852
		24.9643	7.52524	19.9263
		12.69	14.3488	6.0866
		40.5349	21.8618	7.28154
		11.2316	6.50463	4.31419
		13.4421	12.294	16.4377
		1.66591	13.318	6.10273
		41.6899	12.1341	16.7436
		37.8637	38.3249	6.58836
		39.5697	14.2402	16.8871
		29.9981	22.4725	6.45571
		19.107	9.79615	25.0301
		14.3853	15.8268	21.3764
		40.5353	17.8308	15.5513
		4.77885	23.5258	18.1802
		18.173	11.5823	10.5309
		19.0511	11.0815	3.61187
		21.6529	2.04186	5.14193
		35.8797	6.73151	24.5745
		50.5521	14.6593	36.243
		7.34995	3.68794	6.97752
		22.9325	18.9852	28.7808
		27.886	26.7507	17.4853
		14.3262	20.782	25.6908
		49.3577	64.8514	21.547
		32.8122	1.68209	14.8177
		5.74445	18.4809	17.1817
		18.401	10.6707	8.11908
		12.2459	8.29949	3.70997
		8.27506	22.1182	16.3868
		28.0377	16.9179	20.578
		13.1865	32.6477	15.6683
		12.2359	33.3971	5.45117
		16.1198	12.9607	8.20224
		13.4561	18.2829	7.81477
		9.33416	22.1749	12.0859
		14.2164	15.7897	4.34308
		10.7473	18.6182	10.1281
		9.04989	20.7773	19.0903
		27.6882	34.5929	5.18065
		35.5711	5.53281	15.3891
		15.4118	19.0761	10.2433
		29.6004	21.9965	17.0019
		10.6734	18.9415	3.77571
		16.1165	4.9101	9.89896
		32.7977	17.9332	15.6076
		28.6655	20.5033	4.39243
		24.3597	7.06714	16.7998
		7.02363	18.3323	12.6502
		18.4492	11.8482	26.1611
		45.9991	24.325	10.6612
		29.4812	28.9857	11.0959
		11.1919	16.3902	22.652
		15.8344	20.9056	14.8009
		29.842	15.2829	1.65914
		53.8193	32.6671	19.8339
		22.812	21.1342	8.71784
		14.6456	24.431	11.8453
		8.47856	20.4161	32.8111
		15.6892	20.6947	31.5973
		23.2003	17.6448	9.77415
		32.0551	14.2004	17.0994
		17.1834	19.3339	4.955
		16.8172	16.8077	7.07412
		7.21089	16.955	6.47793
		23.9242	12.8914	13.6382
		16.833	26.775	5.45266
		40.1578	8.01407	22.8886
		20.8692	29.1898	19.8855
		36.3039	21.5076	23.0984
		23.047	28.0229	20.7993
		22.6882	23.85	13.9053
		7.04884	22.0949	6.62508
		13.9897	8.9731	6.40447
		23.6663	11.8704	6.99393
		10.4304	9.8043	4.66882
		35.3215	4.71042	8.51504
		7.7023	22.2668	4.80368
		4.21122	22.5615	14.3721
		58.6541	52.7402	25.9153
		19.3237	21.7435	17.0869
		28.6413	8.6404	18.5468
		21.7072	10.6185	21.7723
		43.6011	9.38356	16.2136
		71.7642	18.1914	30.4465
		53.9318	31.3886	7.17594
		26.7711	28.0543	6.73447
		24.0982	23.1703	32.0722
		17.3737	12.1953	22.7886
		20.2607	20.4086	38.5307
		14.4626	11.9846	17.1291
		6.26107	9.20045	15.5428
		30.4416	0.422833	18.8145
		23.5232	16.5966	25.6255
		7.97117	25.9464	9.82715
		6.4661	16.4914	5.64021
		10.9751	12.2274	7.34111
		6.61892	16.8924	8.96731
		3.86643	7.03101	9.43872
		22.1443	21.7764	23.7583
		21.2564	11.2495	7.38744
		9.37141	9.92509	5.29026
		12.5425	20.9792	4.10851
		24.5581	19.8657	19.8518
		3.91223	26.5392	11.126
		15.5366	24.656	7.21556
		26.1156	41.6288	21.5976
		24.5576	3.96519	52.6676
		28.1224	9.97597	24.2602
		19.8906	10.8542	19.6024
		19.5545	9.5767	5.29225
		25.1723	19.4169	21.3417
		20.4386	58.8079	23.8645
		30.469	31.1063	21.1933
		32.5598	33.3034	32.1007
		12.9317	8.64172	19.9963
		17.086	8.05172	19.562
		22.3183	17.8439	39.079
		15.1217	18.7965	15.2009
		18.2474	18.6761	7.35259
		12.2109	24.0963	7.3721
		22.5044	25.4135	14.4532
		15.2821	28.9266	19.6688
		7.74274	5.22935	7.90042
		28.5106	16.932	16.5515
		23.7262	8.45448	10.4468
		37.5726	28.0545	19.1462
		25.1168	27.1457	18.4287
		35.7568	14.1669	45.7753
		33.0834	29.8146	7.2829
		39.4883	38.6778	13.8199
		22.0034	12.3468	12.0101
		32.4566	25.2754	13.0923
		12.6733	31.0719	21.1161
		5.78828	18.4222	24.4163
		36.229	24.6588	6.91927
		22.965	22.9757	2.94571
		16.23	22.6648	28.023
		22.8435	10.3259	5.24184
		45.3204	4.17574	17.0436
		22.0435	20.6927	16.3492
		17.9887	16.9988	27.0666
		16.6737	26.5617	5.5779
		19.9898	10.1084	5.46522
		29.1652	22.6741	20.5347
		17.466	13.1148	24.4404
		8.49505	9.37321	12.5432
		28.2888	20.8371	6.97043
		23.8471	30.6269	15.4847
		21.4887	37.712	12.5722
		9.30037	23.4157	11.7382
		28.266	47.152	17.8647
		15.6346	6.82067	10.3386
		35.9354	27.595	30.7131
		21.0919	18.3515	22.6906
		32.8561	18.2809	25.869
		23.5134	11.7783	17.9635
		24.796	8.7853	6.36362
		35.8369	23.8979	17.5884
		62.4801	70.9344	9.68406
		15.5793	22.6798	11.2627
		9.556	7.86011	14.8199
		18.4307	14.0304	8.04287
		22.3264	12.8212	10.4895
		26.4472	7.31442	24.723
		44.2361	22.5546	41.487
		44.888	39.4858	13.6628
		26.6098	17.9686	15.3191
		47.166	33.3975	40.8962
		42.6827	31.5358	18.6934
		22.5837	14.8276	21.3332
		14.6026	0.242095	7.64594
		45.1128	35.0593	12.0123
		33.5901	39.9575	30.9962
		32.0474	7.23828	11.4434
		30.7889	37.539	11.1386
		40.1862	25.6023	19.9522
		26.8954	14.0889	13.4913
		25.7423	31.8048	30.425
		20.828	50.6748	21.27
		20.0978	8.63367	10.8554
		27.609	50.7572	25.2436
		11.5878	27.0769	18.554
		24.0418	17.7839	19.2621
		26.2029	18.5727	32.6611
		26.6919	29.2167	27.3601
		17.0798	34.7275	19.2616
		5.92408	7.77081	16.537
		23.144	21.5873	25.7954
		13.5942	18.0073	25.036
		22.1681	12.4797	9.38822
		28.5995	29.2946	17.6315
		15.1412	16.6764	1.98585
		26.7097	30.6377	4.96676
		24.8194	18.1915	13.7138
		29.5317	15.6817	18.69
		34.6248	19.2151	9.27743
		21.8078	10.3864	2.43748
		10.4933	30.2198	17.0477
		34.7685	29.331	20.7574
		27.1595	30.2753	13.2629
		10.4112	44.4878	16.7522
		38.4842	19.5454	29.8211
		37.5954	24.9426	29.1763
		37.2346	24.8636	3.23746
		38.6492	24.0017	25.6787
		19.9779	39.6917	17.1898
		37.5859	34.4128	14.6444
		17.1561	25.445	8.14957
		17.4803	31.6364	12.9886
		41.4573	12.2197	8.01263
		54.2735	32.2438	21.771
		31.1126	11.7814	18.9966
		30.9331	15.4452	15.664
		14.3722	25.5462	33.1206
		10.0808	16.9702	3.50059
		16.3667	33.9456	14.1789
		36.9613	39.1237	4.8409
		63.388	37.515	4.4704
		30.9735	21.6887	18.8452
		24.9902	21.6597	10.1055
		21.2758	28.9655	29.5174
		27.2977	8.70967	7.12737
		24.7839	15.7308	3.39323
		4.3592	13.1138	10.143
		4.6485	36.4691	16.1429
		29.52	22.6658	17.5301
		22.0577	44.4047	21.6299
		26.7867	28.3662	12.6392
		5.02007	15.1733	5.75451
		13.8164	7.37273	7.53883
		33.586	41.4789	23.1874
		55.6688	32.1287	30.3679
		26.1217	24.7608	13.9679
		49.6729	24.3821	34.8623
		44.6912	52.9788	27.8953
		50.2099	16.7757	31.9875
		41.8457	16.1642	26.5398
		18.6651	26.0867	28.4586
		21.8463	26.2987	6.03276
		72.72	14.4667	12.5941
		34.8714	24.1106	2.49292
		17.2646	20.753	25.7673
		35.7976	2.74484	13.9758
		8.34793	9.75592	31.3081
		15.8319	30.5643	9.87633
		18.9272	12.6319	11.2461
		16.7033	11.5333	8.85175
		64.7453	23.3433	48.1633
		74.3433	40.5623	62.5211
		75.3295	51.3865	14.1915
		60.1775	50.9575	14.7249
		43.0833	30.436	29.1772
		17.2728	32.1367	8.51219
		10.2528	23.9306	1.33152
		39.3621	32.9444	16.6365
		47.8406	72.1591	15.1276
		30.6755	35.0358	24.8769
		49.6348	42.2155	9.55551
		24.293	49.9062	23.7701
		23.8922	14.0228	3.11952
		26.2078	2.4064	15.2907
		25.0516	27.6796	21.0534
		4.90367	20.3362	20.2679
		28.7043	20.2643	28.4414
		30.272	2.56383	39.3023
		13.7253	15.2193	9.07065
		63.5017	12.5388	47.8909
		58.3228	18.3856	44.0581
		49.0407	21.2258	34.0536
		39.555	8.47253	18.8747
		60.8562	55.1031	12.5156
		45.3095	5.13325	27.227
		12.5164	8.98116	6.16892
		35.398	7.72854	18.2509
		12.528	24.6164	12.0586
		38.0279	17.0987	12.6687
		23.0808	15.5547	4.55672
		34.601	6.00475	8.58465
		44.6856	21.814	27.4148
		11.0953	16.9813	21.4385
		9.45207	21.1043	10.5122
		53.4876	35.3987	5.39824
		95.5207	52.315	7.40634
		19.9094	2.15323	10.5118
		30.9188	12.4384	31.6309
		24.5087	17.558	17.7375
		44.6372	2.49068	23.7388
		22.1057	7.89062	15.6759
		20.7197	5.24286	30.9194
		25.1361	13.4287	3.41878
		12.0516	22.2275	20.1703
		5.88589	17.4376	20.9456
		10.3493	32.1972	16.4177
		15.7339	20.0502	11.582
		6.26493	10.4116	7.41399
		3.54724	15.8181	14.3829
		25.2201	17.1799	24.852
		39.7985	18.026	16.8133
		35.3057	19.6524	8.03089
		22.2176	20.7871	18.9886
		7.48462	14.704	3.0856
		22.313	10.419	13.9039
		10.0778	7.18544	8.21383
		37.841	21.9323	24.6353
		12.1296	15.6295	24.8995
		28.8352	14.9066	4.80837
		18.4757	9.4068	5.03862
		7.45082	1.63515	27.5548
		19.8992	36.7131	19.7126
		19.3957	19.2841	20.5682
		20.7345	4.78269	7.95785
		17.4482	10.9874	30.9296
		14.3002	2.22377	21.1904
		8.06613	13.1823	18.1483
		9.66705	14.913	28.3469
		19.4577	30.9186	30.3566
		20.6963	11.5706	42.3787
		13.0003	24.9686	27.7865
		41.9655	9.44106	18.6487
		11.7646	17.7776	8.95903
		7.35879	22.7352	22.5098
		6.02815	3.93912	19.4684
		20.3718	14.7341	11.1221
		22.7693	18.5347	13.5914
		11.6989	24.9944	4.03263
		3.21301	8.22959	11.9662
		37.039	21.3691	45.9672
		26.6457	3.35312	11.7751
		30.2268	9.77142	41.255
		34.2921	17.9514	15.4889
		22.4738	24.5237	25.4274
		37.8752	35.5687	14.4378
		17.1471	49.2958	14.5195
		25.9341	4.84464	14.9096
		30.1956	15.3509	10.2255
		26.0606	10.4222	4.4469
		33.2896	10.8946	15.5523
		28.9298	9.03591	18.6728
		31.7346	17.4575	30.165
		18.1777	19.772	18.4236
		14.045	10.5729	17.8716
		41.7657	24.6245	4.67599
		37.6361	6.96588	3.03299
		16.2846	15.8879	24.3338
		17.7195	21.1601	24.8063
		13.4689	13.6015	6.14673
		14.318	11.3444	10.4218
		23.6832	31.8677	57.101
		34.0423	89.9787	25.4218
		13.4483	16.2493	11.3223
		7.88077	7.25081	24.3265
		11.4813	9.43623	5.23571
		13.9316	17.5995	31.8811
		16.7902	14.3448	23.9312
		25.8124	17.7535	20.0774
		34.3071	9.9629	27.503
		14.2094	13.3244	8.25418
		15.2276	12.0813	17.4431
		18.6955	6.78154	19.074
		22.1705	16.5737	25.8252
		15.3916	27.8862	24.3109
		28.9384	28.7044	7.97026
		23.7473	16.0832	19.3398
		57.4524	44.2722	7.6859
		23.4114	17.1536	8.45336
		10.1094	4.89528	9.46708
		12.0247	18.3362	11.3543
		9.7989	28.7493	8.78286
		20.785	9.62659	35.4717
		50.4885	13.9644	22.5469
		18.3813	9.73567	25.905
		51.9226	11.9191	14.8285
		55.743	1.927	43.2998
		25.4723	15.706	9.08075
		19.7926	8.17068	13.584
		26.3049	10.418	8.13054
		22.8379	20.9385	13.7287
		22.5006	28.1955	16.0755
		5.24471	24.0653	10.8888
		14.1348	16.8408	4.86003
		9.03309	23.6485	32.3577
		19.5627	32.4041	13.2616
		28.4214	13.5411	21.2534
		8.31558	12.9263	4.52861
		20.8669	11.5956	19.6265
		55.8595	20.957	34.5542
		54.995	43.559	43.2673
		53.0655	27.7858	29.6651
		27.491	53.3661	21.91
		2.4267	11.989	5.03354
		36.245	20.4537	11.4113
		60.4331	14.8237	6.30111
		33.9051	26.935	19.3616
		24.0436	32.0029	22.2574
		33.8244	27.0412	16.7557
		24.8498	25.7829	28.1995
		17.3982	23.8881	5.42356
		16.1256	7.93707	16.7341
		19.0312	14.1551	18.2002
		60.559	36.0467	16.5801
		22.7834	22.3238	21.4701
		53.4831	47.7849	10.1282
		69.2378	38.7645	22.8034
		76.1622	25.8112	14.3565
		14.7225	26.1681	4.37265
		22.9722	23.3441	9.72984
		43.0493	56.111	7.0663
		46.1615	22.3963	14.867
		19.7335	18.791	35.8109
		41.5734	20.2315	29.6321
		32.082	25.1288	30.3337
		13.7026	23.9005	10.7258
		39.0391	28.2959	11.2462
		21.6195	8.78522	14.0926
		30.1492	24.2692	15.8868
		31.5569	23.3991	2.65837
		29.868	7.24442	4.74794
		11.5161	13.8857	13.1782
		19.2682	25.5985	15.3522
		19.6806	10.9306	5.03895
		12.9901	13.8915	25.1908
		22.6717	17.1182	4.02274
		18.3433	17.9946	14.1134
		13.6908	14.5222	28.1411
		37.7544	23.2281	10.4016
		59.589	76.5409	30.6512
		78.1293	58.7805	28.1312
		16.6262	52.1455	27.0448
		61.7944	65.1486	22.6597
		78.8439	75.0677	5.0382
		29.8905	37.0762	8.07131
		23.6034	25.1676	22.648
		28.8934	34.9105	6.62017
		43.6101	40.2529	2.03268
		24.84	26.8723	13.3987
		32.7724	17.8244	17.9927
		34.3404	18.7997	2.77901
		13.0232	5.65317	13.5606
		9.48481	14.4528	19.4386
		3.40921	18.7601	22.5439
		14.3311	14.0686	4.62265
		10.9351	31.1093	19.6115
		7.80257	10.5753	1.81275
		10.013	15.454	13.5723
		8.88036	14.3887	15.73
		36.5038	24.7133	21.8949
		48.4056	47.9793	10.9959
		10.1218	7.22396	28.5447
		32.2271	30.4373	10.9945
		7.40244	12.2727	26.4799
		24.9353	14.5112	8.39249
		6.45825	10.1669	25.6484
		27.0929	5.3282	24.241
		25.2488	22.1952	9.07764
		18.5236	15.2142	11.3231
		33.0295	24.7899	20.2283
		15.1776	30.4448	28.7972
		14.5016	33.3858	21.3266
		62.1434	46.7056	8.71514
		43.8335	1.27989	17.8067
		49.8151	30.2951	25.6844
		53.8378	51.2684	20.7125
		12.2086	32.1272	17.9296
		30.3807	7.74439	12.4402
		38.9517	5.73336	17.3614
		10.1678	25.331	29.1023
		7.90945	10.831	19.8813
		16.1979	14.8028	27.3746
		61.185	43.0057	9.78295
		39.9549	24.6119	9.35852
		43.7964	18.8011	20.4914
		54.1068	32.5089	13.8389
		52.348	17.0496	18.4209
		32.0434	2.16487	19.3151
		20.6681	31.211	20.3541
		12.8474	26.1363	13.1863
		13.5546	29.126	40.0144
		31.2455	20.7535	11.1769
		14.0952	12.3621	23.0642
		21.4532	17.1613	16.1549
		70.0858	20.9971	48.0637
		47.4883	22.804	56.0347
		47.5681	51.8182	8.25064
		44.1903	49.2019	14.2454
		74.7556	71.0352	22.5271
		64.9229	54.1869	10.3954
		40.6465	21.7492	40.5977
		48.207	21.2279	35.4937
		21.1314	3.01148	10.4178
		20.1783	5.81379	7.70875
		7.56299	20.481	27.0837
		14.4396	15.8416	12.4838
		11.4893	11.2755	24.5331
		7.17837	10.2888	3.3889
		16.8329	24.4332	25.6662
		17.5544	57.0898	8.74642
		28.7378	37.9639	8.41499
		41.2911	16.2864	12.8509
		47.6767	5.82553	7.08108
		33.938	7.19696	10.4581
		22.786	9.40233	6.57393
		24.4665	14.2752	12.258
		16.4925	16.2689	1.14779
		15.3871	26.2312	15.931
		24.6315	38.0819	10.2237
		34.6207	28.8241	15.9517
		42.6629	33.0933	39.875
		48.2448	34.0102	23.7777
		20.5541	2.16352	6.04413
		56.848	30.963	14.1973
		27.3647	33.0303	25.4174
		35.9922	36.9431	9.19839
		15.6448	2.68328	6.39212
		28.3022	34.0822	22.8906
		42.1639	45.0279	17.4519
		24.3222	10.3888	8.30371
		31.9425	38.5364	7.37644
		37.2275	40.5123	18.5058
		22.6234	27.7008	7.04928
		11.2104	15.2742	18.7965
		21.6711	9.01563	17.1814
		24.8435	22.3562	21.3562
		35.2985	21.5553	36.8279
		6.87873	24.3174	16.2264
		25.7428	18.7052	40.8541
		42.9417	32.094	32.1182
		40.9217	36.1455	13.7312
		33.519	53.55	4.64225
		58.756	38.0835	19.6816
		10.744	8.55479	7.97728
		13.517	8.58477	8.78591
		60.494	8.47854	23.6294
		86.2758	55.9549	9.794
		81.3111	66.0325	26.5569
		35.1065	28.3671	8.72568
		49.275	52.9358	23.9582
		57.116	26.0554	13.5608
		6.28363	42.5118	25.0223
		59.323	28.1342	28.4941
		22.86	9.47142	8.53653
		31.2099	6.30568	1.54861
		36.898	7.55669	15.42
		29.9053	16.7718	40.05
		51.4868	19.4833	48.6766
		29.0947	25.8711	28.777
		37.1946	26.4026	7.85837
		39.8715	11.5568	43.3634
		40.8994	26.7973	30.2367
		17.4718	14.984	22.2293
		33.2651	14.5589	2.44972
		26.8697	2.51023	57.5845
		37.8377	16.5964	43.4475
		25.3955	1.61754	15.6417
		69.3232	22.2426	57.1623
		31.7625	6.17261	39.6184
		15.4021	27.4974	8.09195
		24.198	26.2893	37.5951
		32.7781	18.9267	5.00998
		31.2365	25.0181	22.025
		21.5252	5.61386	33.1979
		8.2105	27.1507	4.95763
		23.7081	38.3618	5.14204
		34.821	40.1092	11.5251
		37.6969	26.997	22.7417
		24.7476	33.1054	5.22982
		48.6621	29.5852	13.6357
		44.1283	19.1089	34.1567
		30.7917	33.5917	10.4693
		16.3924	19.3256	30.3312
		73.5651	43.249	13.8871
		23.35	14.6159	16.6307
		16.8877	15.1397	9.11462
		34.9412	13.554	19.7278
		23.9349	21.825	22.1717
		6.29695	18.0934	6.47446
		33.4509	17.4147	21.2135
		22.0549	5.16142	30.027
		20.4118	19.1649	0.791057
		29.5682	27.2371	43.7352
		21.9914	28.2607	34.7729
		54.997	41.48	25.5306
		17.7592	10.3493	57.9581
		29.9547	10.8366	50.1722
		23.8521	18.0483	22.7847
		31.2412	11.0505	6.75355
		71.6212	35.1129	17.4891
		4.19877	18.5607	25.2526
		42.7612	45.3751	1.4188
		40.4626	35.1372	27.1207
		27.4368	9.14662	7.62184
		4.3972	15.3474	33.6499
		13.4281	17.6409	15.1407
		13.552	17.296	18.5173
		11.4564	13.1914	7.05842
		16.3246	26.0545	11.5258
		55.4978	21.9085	2.2403
		54.4698	16.2405	15.6371
		45.7395	30.396	21.2989
		55.8871	42.2846	12.277
		54.5161	16.4678	38.3336
		28.7366	28.8935	51.299
		39.2831	35.9717	4.77135
		21.1995	23.6262	36.9514
		39.9007	9.3494	6.52928
		8.08265	23.0041	15.282
		23.6632	23.6232	19.8394
		8.02214	12.0006	20.7821
		7.54927	21.3699	24.1293
		43.4618	9.2065	46.3333
		44.8449	16.7566	50.4741
		59.7764	15.0062	39.8823
		22.7675	40.0841	42.3255
		34.2289	44.9782	40.3663
		18.2534	29.7371	9.95267
		1.93883	33.4541	7.86021
		33.1027	28.1113	5.74177
		49.6205	52.3001	46.1393
		59.7892	39.2306	59.4474
		20.6407	18.8922	17.4377
		41.9651	25.9916	51.0213
		21.2087	14.1158	10.015
		47.2355	31.2141	42.8606
		23.5487	7.68948	14.1844
		51.8323	43.3981	18.2962
		14.1206	28.0495	20.7063
		35.0047	37.7948	8.62405
		30.3049	3.72839	12.9243
		35.9489	20.9878	11.6292
		36.2306	20.5412	19.6963
		12.9101	9.30668	19.1303
		20.3867	29.3003	7.25762
		47.2956	58.6836	26.0161
		13.9184	11.4105	19.3292
		12.3851	21.8008	11.7226
		47.8571	34.2835	23.5526
		46.7243	32.7621	26.8312
		36.8699	18.6121	11.7961
		35.3182	31.9023	15.5049
		26.3157	14.4447	5.91568
		19.5145	37.9892	22.6711
		20.9377	12.8712	4.10999
		6.22289	24.1283	10.0536
		43.7683	26.5135	35.4718
		38.676	37.0967	18.6444
		21.2081	34.4758	13.7129
		91.8959	70.7323	14.1062
		84.8647	54.2348	22.4078
		27.6778	6.38779	6.90437
		15.3673	19.9208	23.3981
		55.5281	31.0473	7.50615
		14.5318	17.4163	12.3262
		34.8808	45.6425	4.94785
		30.5479	28.9369	16.5073
		33.0894	18.5553	8.01042
		65.8026	24.589	40.8443
		7.10568	8.85457	7.32674
		16.2237	17.0982	10.9884
		39.0092	25.5234	31.7762
		7.09975	22.4809	17.6637
		48.5577	33.3457	9.38583
		10.3487	21.2164	10.837
		19.8588	11.6287	32.7324
		30.5046	25.6995	18.6878
		42.9774	21.4536	23.5677
		54.2316	32.0652	14.7198
		10.9825	14.6063	15.9367
		22.0206	8.1098	16.6464
		21.4958	21.5574	10.2569
		4.57419	20.7879	27.3775
		12.414	1.7105	5.83616
		27.2039	9.66989	3.83384
		7.49889	40.5118	5.51178
		37.8048	27.5742	28.4899
		1.98518	11.5804	4.48308
		12.3227	18.2934	13.9508
		15.4011	15.6601	5.73404
		44.9672	11.2162	19.4607
		36.1349	48.0595	21.5732
		28.1815	40.0468	6.93071
		8.63945	33.233	37.8251
		15.1054	13.2385	26.4008
		26.7973	22.5625	23.5795
		49.4661	23.5449	13.5828
		54.1013	63.3653	15.5526
		36.4766	30.8421	10.7809
		14.8285	19.0687	1.90489
		16.3041	11.3614	13.2743
		6.02374	25.6405	12.4566
		32.6901	30.4259	25.5257
		26.2862	17.537	17.9377
		41.1655	27.113	29.906
		42.0551	33.3534	20.62
		20.6895	15.211	16.6014
		32.7591	38.9725	17.7283
		18.367	69.0464	7.16584
		18.6251	40.4406	6.29088
		19.6871	25.1912	32.474
		19.8011	8.80869	38.793
		19.499	14.6976	43.16
		49.9652	22.3629	21.1593
		31.6776	36.1193	8.93338
		43.376	27.2174	42.4837
		15.3578	16.3754	30.8131
		20.4466	19.8551	3.28201
		17.9987	11.9421	14.5938
		17.0535	42.3922	25.5619
		32.2655	35.1237	9.83721
		39.6044	29.637	20.1008
		16.3684	38.7313	19.2949
		28.8597	14.4135	1.9845
		49.1877	38.9948	7.15929
		44.6953	16.6386	3.28077
		26.276	7.78881	8.85968
		13.2056	25.9304	11.2
		3.73458	15.9776	5.32607
		25.1056	21.3124	10.806
		23.0437	20.2587	17.2952
		21.9024	34.6153	9.69538
		14.311	27.6665	9.16138
		7.78184	40.4143	8.30326
		30.1677	10.0405	10.2959
		39.2408	29.5371	38.7554
		17.875	14.5949	9.1253
		13.7241	27.3838	17.0637
		27.6766	8.93171	28.9929
		30.92	27.3522	6.26371
		24.9969	23.8994	13.115
		30.7656	5.99832	16.2988
		24.6422	36.4663	12.9075
		22.236	21.8305	26.0529
		25.3966	42.4446	10.0896
		32.8335	20.5161	26.4317
		1.91069	35.9929	31.7387
		6.87308	20.1893	16.2402
		26.0176	11.7454	47.4985
		23.7604	21.6219	9.89632
		22.3093	18.7515	8.9815
		11.2237	26.8475	1.55576
		20.0305	20.7655	20.5685
		77.7676	93.6516	48.4673
		54.719	8.54505	35.042
		30.1303	48.6539	27.3395
		10.7898	12.4249	14.0668
		24.0703	6.11695	6.55494
		16.6462	18.4606	17.349
		11.5591	8.93199	33.1981
		29.0022	34.3961	14.0812
		25.5131	4.47524	8.13598
		15.6084	21.6162	14.8198
		34.2412	22.0894	17.8013
		13.0993	22.8176	2.92944
		6.97289	5.21636	6.82428
		33.6948	27.0384	30.29
		30.729	29.5838	29.233
		0.717959	21.3758	27.3852
		11.0577	28.5237	4.05837
		34.66	21.5416	5.39258
		14.8264	13.9981	3.33847
		26.8834	22.0905	19.1122
		23.809	33.5211	34.7927
		28.5655	33.1548	37.7618
		37.5329	20.499	37.6051
		0.564331	4.51045	9.51865
		3.8808	22.0981	6.32338
		18.3077	14.0364	13.6427
		39.8199	20.9988	15.9979
		22.0673	2.6093	15.8262
		60.6077	64.4556	28.7905
		72.9993	63.0383	20.7002
		20.2508	21.7858	5.07501
		30.9341	23.1497	12.2111
		12.36	22.3335	14.4176
		27.0137	23.8628	12.4832
		42.6322	13.8035	16.7116
		14.7884	12.8515	15.8215
		16.3981	17.8924	13.0785
		25.675	14.7214	14.1831
		11.8695	6.73953	24.934
		20.0731	37.8765	20.8411
		22.0132	3.87047	2.51539
		14.0672	14.0607	12.1522
		10.232	25.992	13.998
		26.5073	16.0178	11.7488
		41.5356	24.8865	18.8474
		37.322	26.7965	39.3618
		48.527	34.0333	34.0572
		59.4218	30.8731	53.936
		45.6284	33.3216	41.5612
		55.4843	29.9548	26.9737
		42.7478	28.0032	42.7645
		34.5559	7.7811	38.5707
		10.6374	5.17386	8.06243
		7.20444	11.4547	6.62805
		101.135	65.5361	25.1313
		92.0224	79.955	39.7059
		22.1982	9.75511	19.1846
		44.7574	29.7341	45.7902
		11.6596	17.2537	16.3524
		19.3979	10.9157	10.4571
		40.0036	32.9633	23.288
		41.215	32.7353	35.9129
		29.3909	10.0557	43.8668
		57.0058	27.2694	15.8668
		22.1739	9.67613	3.69168
		6.56789	10.5866	3.16601
		8.4526	7.85284	13.4851
		40.2276	42.6758	27.2337
		19.2475	9.56964	2.67823
		20.7207	26.0121	17.9885
		25.3162	36.0533	42.5738
		91.2537	119.544	26.3186
		31.6734	34.2329	23.8034
		19.8912	6.63161	27.0718
		40.2818	23.2278	8.82864
		8.88629	8.65807	12.9058
		32.6363	7.16237	10.9807
		14.6634	14.2705	9.00876
		43.8835	34.2869	20.9885
		23.7652	16.4809	6.17866
		33.6926	30.5694	8.99911
		17.4136	36.75	9.36692
		26.5622	23.4194	11.2301
		13.4744	4.88843	19.9252
		13.618	13.6509	15.3404
		22.5346	25.0176	20.2043
		12.0194	21.2001	24.1749
		19.0066	33.2051	5.28124
		11.0931	35.0152	24.1762
		12.2063	8.64234	3.51006
		30.5239	8.32252	19.1605
		34.4188	56.3088	28.4134
		29.0166	25.8645	16.0083
		33.8794	27.1422	10.5632
		42.192	54.2687	34.3232
		41.2989	33.575	38.148
		29.4391	40.1296	14.9522
		11.1031	9.96454	23.3544
		54.7519	76.1733	25.1961
		47.9378	58.6808	32.4319
		24.8047	15.5187	8.66353
		68.027	112.277	10.3692
		15.4206	29.6063	12.3462
		12.5266	4.01878	9.54462
		41.5624	3.51035	8.70491
		56.2936	34.1208	17.182
		64.2973	29.694	28.6386
		22.857	8.3133	7.49748
		8.2621	4.9666	18.9782
		20.997	12.3872	2.96876
		36.5724	7.68148	8.34152
		34.3704	43.8897	5.51752
		36.7742	30.5161	19.4392
		1.3672	20.481	4.37851
		45.0541	49.0676	31.1595
		6.50515	3.3579	12.0508
		20.9236	14.9818	3.26752
		44.7229	28.2293	28.0434
		24.7272	17.8555	25.6284
		50.3277	27.4342	24.4791
		39.0664	29.9613	26.8016
		31.9259	2.67169	17.4069
		31.2149	38.6801	6.72457
		16.3604	23.0633	13.4457
		7.07855	12.7317	2.6351
		19.1959	5.21472	5.81853
		16.3386	4.44743	9.60147
		21.5844	14.7071	15.3647
		5.70871	34.4003	12.2338
		11.0525	20.6301	7.64043
		12.7902	5.97719	11.3597
		6.00701	3.23284	24.7236
		20.5252	39.8163	27.4835
		15.5169	18.2495	22.0557
		49.3547	37.289	28.3277
		4.3227	20.8877	43.1074
		10.8852	49.198	21.5183
		41.3203	32.9161	14.0056
		30.0617	17.1267	25.7976
		28.1119	19.2259	31.9772
		38.479	41.2775	24.5677
		47.5318	7.00403	29.5222
		31.4947	22.8981	12.5649
		19.5624	14.0891	5.41999
		41.1232	30.4908	9.99503
		18.8573	17.5627	18.0661
		31.9965	36.1331	16.1235
		25.6639	19.18	24.8632
		46.0118	23.9242	56.4069
		3.7346	30.5115	25.7487
		13.0879	13.6466	1.59517
		43.4139	17.5579	32.1373
		19.8471	6.21023	13.1184
		9.76615	11.2029	7.52221
		61.7982	30.6097	14.9759
		17.3727	17.6545	11.881
		42.081	24.8082	13.3109
		44.0852	22.0318	12.6812
		17.55	12.2105	8.50531
		5.79292	16.1525	8.29795
		4.11906	23.0015	5.55837
		26.111	6.9994	4.37404
		16.5767	13.9187	2.44846
		6.16117	19.2795	23.1966
		25.9073	24.0531	25.6186
		12.8275	7.61979	0.613127
		20.8684	9.39287	3.33835
		82.7248	65.6935	40.7203
		70.5686	51.2846	15.8577
		61.252	57.328	10.5771
		67.1177	47.6926	13.8723
		65.9467	60.701	10.934
		61.5914	57.2801	29.942
		67.1342	55.9559	22.0457
		5.97586	27.5479	37.6789
		6.60077	13.2395	28.8548
		10.4082	8.06701	3.53503
		9.09583	12.0356	3.52278
		9.58613	29.4244	16.1878
		12.6182	2.71237	7.02606
		29.1432	6.60842	11.5856
		20.5929	19.5626	6.94139
		26.9487	36.5353	19.3585
		9.38049	35.1925	1.58007
		20.3227	31.651	11.5505
		18.9667	15.014	8.12909
		14.2237	21.2221	1.99154
		7.71303	8.14696	3.18037
		19.25	44.62	15.4973
		22.7915	42.4547	19.9008
		20.6365	33.08	24.982
		19.6993	24.7601	20.4753
		55.9051	9.18522	10.7375
		12.6462	31.9486	50.605
		46.3368	15.3925	14.7262
		55.294	22.8187	27.6274
		18.7481	7.0554	7.28142
		12.0319	29.764	5.276
		49.122	15.5256	38.8678
		17.6741	26.4173	18.7701
		22.4215	22.5591	46.3899
		5.89234	30.4355	19.3507
		15.4665	30.9599	12.1416
		24.6623	18.9828	19.2584
		22.0629	33.1353	23.0841
		9.8002	35.1949	19.2096
		20.1486	14.0592	4.00758
		12.8699	29.7496	22.0573
		37.3288	28.2758	32.3793
		40.9149	45.541	20.6788
		34.3582	18.9186	21.4965
		44.0083	13.0757	10.5584
		47.8153	3.76244	7.2012
		37.56	6.59374	7.68452
		34.5059	32.8988	21.1049
		16.7471	36.028	11.1591
		26.7917	18.832	11.1398
		34.5413	22.2683	10.741
		62.812	6.47053	34.8389
		63.3666	13.0016	29.0681
		66.1853	9.31575	21.3575
		23.2919	33.4022	14.2775
		15.3642	10.094	22.4438
		16.0156	33.8969	7.69142
		22.3195	21.8087	10.7691
		15.3214	29.2241	31.8202
		36.3118	26.6318	28.6327
		5.81868	32.3855	22.6337
		9.6771	18.1808	31.3821
		3.6181	2.9334	9.97289
		35.7009	6.25844	17.3932
		16.3408	4.31682	5.64105
		29.2222	37.5274	20.3746
		32.019	29.6585	21.8079
		14.6129	15.9618	10.558
		36.1685	43.5916	13.7723
		46.1134	44.9736	35.266
		29.676	28.6789	9.81704
		64.0112	11.6826	15.3281
		26.4666	0.434771	11.576
		27.1647	26.0891	13.0824
		6.94035	22.0832	5.24817
		15.691	3.37102	12.8073
		28.8671	29.9228	11.1309
		15.7487	20.9352	14.9483
		13.2602	18.0413	3.61096
		11.2809	6.05477	4.66874
		19.0085	8.888	20.3211
		30.5414	8.98406	36.9319
		40.4126	26.4115	30.2394
		26.405	14.9195	17.2472
		38.4689	33.0077	7.41399
		21.6156	28.8367	14.2586
		58.3736	12.8686	16.1376
		14.1267	8.27324	8.20259
		58.3192	50.2585	19.3918
		19.5023	15.9839	16.9373
		16.6605	11.1393	8.53522
		36.6577	21.0336	9.66892
		21.4573	8.46536	10.7718
		27.228	5.12989	13.9177
		31.604	21.3025	13.3871
		23.0846	20.6749	0.89324
		37.6259	24.0084	42.6014
		41.6974	14.4195	15.551
		21.3766	15.5026	5.10931
		16.6483	23.1266	13.0478
		8.46791	20.8918	4.71573
		20.4369	6.86744	23.7842
		24.4511	18.5669	19.0691
		60.3202	9.34539	22.5623
		32.0049	32.9601	30.9068
		32.7624	44.4634	21.827
		32.5812	25.1737	34.6853
		12.0779	13.787	16.1282
		46.3043	31.1825	30.0002
		18.0748	21.214	5.58809
		7.60482	15.2664	15.18
		32.8801	28.8415	19.4633
		23.8681	27.7298	4.897
		14.6402	21.9087	21.7418
		43.1879	30.4159	21.6601
		20.0807	2.26607	14.4977
		26.5196	16.9116	19.6724
		10.5825	12.8872	9.94322
		6.88716	9.47375	17.8776
		27.3293	3.59086	26.1347
		18.1003	14.8471	17.772
		26.4301	10.9821	8.16089
		17.1818	20.4437	26.9997
		56.343	46.8038	31.0405
		39.8463	10.8851	47.4369
		20.6597	56.6198	15.8099
		10.5822	21.1214	28.3332
		30.5323	23.4522	30.3271
		20.1082	45.7678	27.0458
		63.4444	14.602	35.9751
		62.5902	6.6835	29.5637
		52.7258	21.9444	23.11
		35.7432	15.3123	20.6428
		21.1285	76.194	28.0813
		64.3883	14.5626	21.5812
		16.5289	14.2931	4.33317
		44.5712	11.4832	10.2301
		14.4644	21.5199	4.51704
		32.0082	32.6393	19.3988
		54.6296	53.1869	20.7836
		2.78676	23.1119	14.1768
		24.9301	21.4634	16.4307
		28.212	28.0721	8.59182
		4.94941	34.6633	6.03699
		19.8568	16.7656	3.41794
		27.3552	0.874349	11.4941
		24.0886	6.97523	20.5846
		36.5889	2.55321	3.2486
		9.66178	33.0143	12.984
		28.311	41.7569	9.46486
		31.6082	38.3688	13.3697
		36.2928	33.6155	17.2804
		41.6337	11.2311	28.6359
		24.2282	17.9129	24.1688
		11.7376	22.2537	22.1242
		32.5919	53.4287	3.20582
		31.7445	10.6848	8.08984
		33.1712	40.2605	9.89149
		33.7216	44.4307	15.4697
		43.3195	48.8939	6.53092
		15.8073	36.8533	21.563
		15.2355	12.116	16.9523
		23.1212	25.0872	5.64723
		6.1292	19.8571	5.67153
		27.0732	14.9669	22.6653
		35.4258	19.8667	34.4735
		29.3222	12.6481	21.0055
		46.3427	2.89489	13.1529
		28.3436	7.31325	13.7169
		53.8985	16.5199	41.6964
		9.90527	26.06	15.732
		12.6176	2.25229	8.57693
		25.2515	12.9054	7.08531
		32.8408	9.83735	9.88454
		10.1369	17.2166	23.1363
		27.0232	18.2335	18.6951
		18.1864	15.5059	15.2635
		32.1777	20.0445	11.0596
		25.696	19.7175	13.1235
		15.8002	14.1693	23.0044
		19.6432	19.4352	9.20347
		24.7422	40.5397	58.6681
[truncated: 8,211 more rows]

## Sheet: Supp Fig 2
		Supp Fig 2a							Supp Fig 2b							Supp Fig 2c
		BM distance, C57 mice							LM, Ambulation, C57 mice							LDT, C57 mice
		WT			M489V				WT			M489V				WT			M489V
		3 months	6 months	12 months	3 months	6 months	12 months		3 months	6 months	12 months	3 months	6 months	12 months		3 months	6 months	12 months	3 months	6 months	12 months
		1321.14	1009.55	458.04	1164.79	1087.53	676.27		5960	3660	5319	5511	3007	3439		113	118.66	59.5	94	71.08	57.4
		924.76	1114.95	291.09	1333.4	1527.17	447.17		4146	4082	5006	6152	3586	3975		100	95.76	72.7	67	120.23	86.7
		878.37	470.81	596.13	1877.27	1125.9	317.59		5534	3262	4913	5299	6287	5894		75	85.2	86.15	126	94.58	66.2
		923.28	1143.67	159.17	1905.76	855.88	344.52		3178	4211	3611	4670	6381	4766		90	113.63	48.9	116	101.3	31.7
		1323.88	1066.33	332.26	1912.44	1088.54	916.83		4380	5173	5224	5767	6376	6673		130	98.55	28.65	185	57.53	113.9
		1972.39	987.16	513.92	1677.66	964.8	509.88		3790	5048	5901	5326	3757	5511		135	110.07	95.6	118	98.99	72.5
		1709.14	1248.17	321.38	2128.17	1252.33	270.95		4553	5883	2543	7488	4061	3366		126	40.29	141.2	151	107.98	92.85
		1907.89	1550.23	1508.09	1957.41	1179.1	732.71		2535	6242	6519	6870	5110	3191		113	78.35	108.5	133	87.63	54.35
		1257.36	940.35	814.75	1308.38	774.91	485.59		6571	6729	5421	6032	6484	4810		125	93.2	81.1	78	128.55	73.05
		1994.76	1063.4	974.98	1141.32	1343.37	466.15		7849	7181	7045	8176	6541	5203		126	32.6	55.4	95	57.45	51
		1721.08	1313.24	636.95	1660.49	1342.25	421.13		7172	8788	4397	6319	5720	3572		110	144.5	69.3	96	62.4	26.6
		1398.77	1336.04	1539.63	1987.14	2452.67	738.48		4484	7036	3370	2804	6911	4592		82	98.75	61.9	85	123	83.95
			975.88	781.53		770.42	1118.12			5370	4277		5632	5580			97.45	56.05		103.2	109.6
			1811.98	699.82		1084.25	1035.54			6832	6217		5870	4540			116.45	75.9		125.25	176
			1177.36	999.63		1119.58	905.56			8177	4711		6916	4214			122	67.25		57.9	140.85
			1322.51	692.19		1868.67	1295.02			7089	5364		9228	5612			99.29	12.7		99.95	118.9
				864.76			1410.71				4156			5670				85.3			59.65
				1156.27			1198.18				4286			7838				102.15			119.85
				1470.72			1062.11				4471			4424				105.25			131.15
							700.82							5739							48.3
							729.48							4919							42.7
							1298							4604							32.95
							643.54							1871							22.25
		t-Test: Two-Sample Assuming Equal Variances
			BM, distance						LM, Ambulation						LDT
			3 months		6 months		12 months		3 months		6 months		12 months		3 months		6 months		12 months
			WT	M489V	WT	M489V	WT	M489V	WT	M489V	WT	M489V	WT	M489V	WT	M489V	WT	M489V	WT	M489V
		Mean	1444.4	1671.19	1158.23	1239.84	779.543	770.624	5012.67	5867.83	5922.69	5741.69	4881.63	4782.74	110.417	112	96.5469	93.5638	74.3947	78.8
		Variance	170173	120851	86420.3	182088	172145	118199	2.63155e+06	1.89497e+06	2.61368e+06	2.43442e+06	1.22668e+06	1.60984e+06	389.72	1119.82	803.343	641.592	878.139	1668.29
		Observations	12	12	16	16	19	23	12	12	16	16	19	23	12	12	16	16	19	23
		Pooled Variance	145512		134254		142475		2.26326e+06		2.52405e+06		1.43742e+06		754.769		722.467		1312.72
		Hypothesized Mean Difference	0		0		0		0		0		0		0		0		0
		df	22		30		40		22		30		40		22		30		40
		t Stat	-1.45626		-0.629967		0.0762166		-1.39238		0.322237		0.266065		-0.14117		0.313912		-0.392195
		P(T<=t) one-tail	0.0797224		0.266743		0.469813		0.0888606		0.374754		0.395778		0.44451		0.37788		0.348498
		t Critical one-tail	1.71714		1.69726		1.68385		1.71714		1.69726		1.68385		1.71714		1.69726		1.68385
		P(T<=t) two-tail	0.159445		0.533486		0.939627		0.177721		0.749508		0.791556		0.889021		0.755761		0.696996
		t Critical two-tail	2.07387		2.04227		2.02108		2.07387		2.04227		2.02108		2.07387		2.04227		2.02108

## Sheet: Supp Fig 3
Supp Fig 3a
	Aβ 40 TBS			Aβ 40 SDS			Aβ 40 FA
	WTAPP	M489VAPP		WTAPP	M489VAPP		WTAPP	M489VAPP
	6.94	7.81		519.69	472.7		507.48	1510.18
	4.78	3.23		326.81	118.41		1523.19	246.13
	1.48	1.89		62.72	31.46		182.58	277.79
	2.75	5.19		153.12	116.48		542.58	397.79
	5.02	3.7		107.92	83.56		342.58	351.66
	1.93	4.5		52.04	281.55		369.33	267.98
	7.1	5.33		311.68	266.62		839.02	1296.93
		3.2			54.96			269.2
		4.33			143.36			773.25
Supp Fig 3b
	Aβ 42 TBS			Aβ 42 SDS			Aβ 42 FA
	WTAPP	M489VAPP		WTAPP	M489VAPP		WTAPP	M489VAPP
	1.67	3.04		179.98	261.59		235.96	562.17
	1.78	1.21		97.34	61.94		534.73	240.24
	0.59	0.77		37.31	43.74		106.91	131.99
	2.05	2.22		90.72	141.7		195.36	198.31
	1.6	2.33		80.25	72.78		185.47	212.11
	1.17	1.6		60.12	54.03		140.57	156.86
	3.03	3.63		137.58	166.96		329.63	296.09
		0.85			47.35			112.39
		2.84			96.51			260.39
Supp Fig 3c
	Aβ 42/40 ratio TBS			Aβ 42/40 ratio SDS			Aβ 42/40 ratio FA
	WTAPP	M489VAPP		WTAPP	M489VAPP		WTAPP	M489VAPP
	0.24	0.39		0.35	0.55		0.46	0.37
	0.37	0.38		0.3	0.52		0.35	0.98
	0.4	0.41		0.59	1.39		0.59	0.48
	0.75	0.43		0.59	1.22		0.36	0.5
	0.32	0.63		0.74	0.87		0.54	0.6
	0.61	0.36		1.16	0.19		0.38	0.59
	0.43	0.68		0.44	0.63		0.39	0.23
		0.27			0.86			0.42
		0.65			0.67			0.34
Supp Fig 3d
	Histology values
	WTAPP	M489VAPP
	1.20722	1.97089
	1.14586	1.07942
	1.53279	1.0215
	1.78411	1.24931

[truncated: 2 more sheets: Supp Fig 4, Supp Fig 5]
